# Supplementary material for: Abnormal levels of histone methylation in the retinas of diabetic rats are reversed by minocycline treatment
Source: Sci Rep. 2017 Mar 24;7:45103. doi: 10.1038/srep45103 (PMC5364468; doi:10.1038/srep45103)
Supplement: Supplementary Tables [file srep45103-s2.xls]

## Sheet: Supplemental Table 1
Supplemental Table 1:Relative abundances of single histone marks.
Protein	Description	PTMs	N - 1	N - 2	N - 3	D - 1	D - 2	D - 3	D+M - 1	D+M - 2	D+M - 3	average	N	D	D+M	SD	N	D	D+M	%	N	D	D+M	ttest	N vs D	N vs D+M	D vs D+M	Significance	N vs D	N vs D+M	D vs D+M	Regulation in Diabetes	Modulation
Q64598	Histone H2A1-F	R29me1	0.000597638	0.00057589	0.000429226	0.0011762	0.000755695	0.000671613	0.000786932	0.000600191	0.000540106		0.000534251	0.000867835	0.00064241		9.16025e-05	0.00027034	0.000128715		0.05±0.01%	0.09±0.03%	0.06±0.01%		0.112955	0.301328	0.262203		FALSE	FALSE	FALSE
D4A3K5	Histone H1	K22me1	0.414273	0.426877	0.415758	0.620842	0.538183	0.562184	0.383973	0.405434	0.372238		0.418969	0.573736	0.387215		0.00688817	0.0425231	0.0168336		41.9±0.69%	57.37±4.25%	38.72±1.68%		0.00339542	0.0390116	0.00211855		TRUE	TRUE	TRUE	Up-regulated	Modulated
D4A3K5	Histone H1	S1ac	1	1	1	1	1	1	1	1	1		1	1	1		0	0	6.42588e-16		100±0%	100±0%	100±0%		#DIV/0!	0.420067	0.420067		FALSE	FALSE	FALSE
P43278	Histone H1.0	T1ac	0.0251009	0.0756552	0.0390206	0.0596126	0.0306562	0.0303149	0.0893353	0.0640544	0.0550165		0.0465922	0.0401946	0.0694687		0.0261138	0.0168174	0.0177885		4.66±2.61%	4.02±1.68%	6.95±1.78%		0.739297	0.278119	0.107075		FALSE	FALSE	FALSE
P15865	Histone H1.2	K16ac	0.00340204	0.00263035	0.00334827	0.000284513	0.000386426	0.000651316	0.00208155	0.00670797	0.0074905		0.00312688	0.000440752	0.00542667		0.000430852	0.00018934	0.00292326		0.31±0.04%	0.04±0.02%	0.54±0.29%		0.000587516	0.248917	0.0420525		TRUE	FALSE	TRUE	Down-regulated	Modulated
P15865	Histone H1.2	R24me1	0.314002	0.323701	0.319249	0.23423	0.225498	0.217794	0.291287	0.304399	0.299573		0.318984	0.225841	0.29842		0.00485528	0.00822365	0.00663167		31.9±0.49%	22.58±0.82%	29.84±0.66%		7.19836e-05	0.0123146	0.000285675		TRUE	TRUE	TRUE	Down-regulated	Modulated
P15865	Histone H1.2	K25me1	0.0542614	0.0527781	0.0545004	0.148519	0.148327	0.14693	0.047764	0.040826	0.0489645		0.0538467	0.147925	0.0458515		0.00093305	0.000867618	0.00439339		5.38±0.09%	14.79±0.09%	4.59±0.44%		2.24176e-08	0.0368154	2.45939e-06		TRUE	TRUE	TRUE	Up-regulated	Modulated
P15865	Histone H1.2	K33me1	0.00760623	0.00717977	0.00714413	0.0104682	0.0114094	0.0129313	0.00617016	0.00555396	0.00728261		0.00731004	0.011603	0.00633558		0.000257123	0.00124295	0.000876118		0.73±0.03%	1.16±0.12%	0.63±0.09%		0.00423764	0.138227	0.00388376		TRUE	FALSE	TRUE	Up-regulated	Modulated
P15865	Histone H1.2	S1ac	0.930683	0.937352	0.9357	0.949687	0.959721	0.960199	0.940214	0.943068	0.941018		0.934578	0.956536	0.941433		0.00347333	0.00593614	0.00147154		93.46±0.35%	95.65±0.59%	94.14±0.15%		0.00522568	0.0345977	0.0128772		TRUE	TRUE	TRUE	Up-regulated	Modulated
P15865	Histone H1.2	R78me2	0.0359952	0.0303444	0.0275604	0.015073	0.0199533	0.024072	0.0240536	0.0241557	0.0195218		0.0313	0.0196995	0.0225771		0.00429783	0.00450488	0.00264641		3.13±0.43%	1.97±0.45%	2.26±0.26%		0.0320624	0.040202	0.394125		TRUE	TRUE	FALSE	Down-regulated
P15865	Histone H1.2	K20me1	0.0159886	0.0155098	0.0163124	0.0564219	0.0415513	0.0267979	0.0286731	0.0483128	0.0460322		0.0159369	0.0415904	0.041006		0.000403792	0.014812	0.0107413		1.59±0.04%	4.16±1.48%	4.1±1.07%		0.0399939	0.0156096	0.958539		TRUE	TRUE	FALSE	Up-regulated
P15865	Histone H1.2	K22me1	0.0262839	0.0345756	0.0350792	0.0155251	0.0183607	0.0298741	0.0316696	0.0240789	0.0205045		0.0319796	0.0212533	0.0254177		0.00493899	0.00759924	0.00570164		3.2±0.49%	2.13±0.76%	2.54±0.57%		0.109706	0.206361	0.489999		FALSE	FALSE	FALSE
P15865	Histone H1.2	K63me2	0.0323068	0.0324023	0.0299738	0.0333389	0.0167097	0.0204503	0.0333044	0.0273013	0.0135196		0.031561	0.0234996	0.0247084		0.00137536	0.00872388	0.010144		3.16±0.14%	2.35±0.87%	2.47±1.01%		0.189037	0.310772	0.883229		FALSE	FALSE	FALSE
D3ZBN0	Histone H1.5	K24me1	0.956684	0.967059	0.658847	0.921856	0.95667	0.667439	0.718026	0.682784	0.643738		0.860863	0.848655	0.681516		0.175028	0.1579	0.0371601		86.09±17.5%	84.87±15.79%	68.15±3.72%		0.932836	0.157555	0.148877		FALSE	FALSE	FALSE
D3ZBN0	Histone H1.5	S1ac	0.981386	0.97344	0.661248	0.941936	0.97196	0.667681	0.72201	0.687209	0.646269		0.872025	0.860526	0.685163		0.182581	0.167681	0.0379118		87.2±18.26%	86.05±16.77%	68.52±3.79%		0.939823	0.15764	0.152006		FALSE	FALSE	FALSE
Q6I8Q6	Histone H2A	K118ac	0.627101	0.606585	0.60209	0.505005	0.505638	0.485584	0.599895	0.593382	0.585635		0.611925	0.498742	0.59297		0.0133332	0.0113998	0.00713911		61.19±1.33%	49.87±1.14%	59.3±0.71%		0.000364997	0.0957335	0.000264701		TRUE	FALSE	TRUE	Down-regulated	Modulated
Q6I8Q6	Histone H2A	K119ac	0.627101	0.606585	0.60209	0.505005	0.505638	0.485584	0.599895	0.593382	0.585635		0.611925	0.498742	0.59297		0.0133332	0.0113998	0.00713911		61.19±1.33%	49.87±1.14%	59.3±0.71%		0.000364997	0.0957335	0.000264701		TRUE	FALSE	TRUE	Down-regulated	Modulated
Q6I8Q6	Histone H2A	K127me1	0.627101	0.606585	0.60209	0.505005	0.505638	0.485584	0.599895	0.593382	0.585635		0.611925	0.498742	0.59297		0.0133332	0.0113998	0.00713911		61.19±1.33%	49.87±1.14%	59.3±0.71%		0.000364997	0.0957335	0.000264701		TRUE	FALSE	TRUE	Down-regulated	Modulated
P02262	Histone H2A	K129ac	0.491461	0.519952	0.475859	0.359842	0.350604	0.316367	0.40066	0.386172	0.375045		0.495757	0.342271	0.387292		0.0223585	0.0229039	0.0128441		49.58±2.24%	34.23±2.29%	38.73±1.28%		0.00114762	0.00188608	0.0411625		TRUE	TRUE	TRUE	Down-regulated	Modulated
Q6I8Q6	Histone H2A	K118me1	0.312447	0.334529	0.325833	0.437232	0.435713	0.463161	0.322451	0.331338	0.341299		0.32427	0.445369	0.331696		0.0111235	0.015427	0.00942927		32.43±1.11%	44.54±1.54%	33.17±0.94%		0.000384292	0.427553	0.000403729		TRUE	FALSE	TRUE	Up-regulated	Modulated
D3ZXP3	Histone H2A	K119me2	0.0127982	0.00745947	0.011012	0.0667213	0.0809017	0.0695014	0.0250396	0.0212159	0.0262883		0.0104232	0.0723748	0.0241813		0.00271763	0.00751424	0.00264289		1.04±0.27%	7.24±0.75%	2.42±0.26%		0.000177879	0.00327103	0.000468688		TRUE	TRUE	TRUE	Up-regulated	Modulated
Q6I8Q6	Histone H2A	K125ac	0.372899	0.393415	0.39791	0.494995	0.494362	0.514416	0.400105	0.406618	0.414365		0.388075	0.501258	0.40703		0.0133332	0.0113998	0.00713911		38.81±1.33%	50.13±1.14%	40.7±0.71%		0.000364997	0.0957335	0.000264701		TRUE	FALSE	TRUE	Up-regulated	Modulated
D3ZVK7	Histone H2A	K125ac	0.0365928	0.0359123	0.0335504	0.0576839	0.0419561	0.0485333	0.0365886	0.0323118	0.0317601		0.0353518	0.0493911	0.0335535		0.00159677	0.00789892	0.00264289		3.54±0.16%	4.94±0.79%	3.36±0.26%		0.0392614	0.370169	0.0301203		TRUE	FALSE	TRUE	Up-regulated	Modulated
D3ZVK7	Histone H2A	K125me2	0.0256309	0.0276371	0.0272766	0.041882	0.0359049	0.0414255	0.0281069	0.0257368	0.0258225		0.0268482	0.0397374	0.0265554		0.0010695	0.00332692	0.00134431		2.68±0.11%	3.97±0.33%	2.66±0.13%		0.00308163	0.782517	0.0031274		TRUE	FALSE	TRUE	Up-regulated	Modulated
D3ZVK7	Histone H2A	K127me1	0.0256309	0.0276371	0.0272766	0.041882	0.0359049	0.0414255	0.0281069	0.0257368	0.0258225		0.0268482	0.0397374	0.0265554		0.0010695	0.00332692	0.00134431		2.68±0.11%	3.97±0.33%	2.66±0.13%		0.00308163	0.782517	0.0031274		TRUE	FALSE	TRUE	Up-regulated	Modulated
D3ZXP3	Histone H2A	K127me2	0.0127982	0.00745947	0.011012	0.0667213	0.0809017	0.0695014	0.0250396	0.0212159	0.0262883		0.0104232	0.0723748	0.0241813		0.00271763	0.00751424	0.00264289		1.04±0.27%	7.24±0.75%	2.42±0.26%		0.000177879	0.00327103	0.000468688		TRUE	TRUE	TRUE	Up-regulated	Modulated
Q6I8Q6	Histone H2A	K129me3	0.312447	0.334529	0.325833	0.437232	0.435713	0.463161	0.322451	0.331338	0.341299		0.32427	0.445369	0.331696		0.0111235	0.015427	0.00942927		32.43±1.11%	44.54±1.54%	33.17±0.94%		0.000384292	0.427553	0.000403729		TRUE	FALSE	TRUE	Up-regulated	Modulated
D3ZXP3	Histone H2A	K134ac	0.0127982	0.00745947	0.011012	0.0667213	0.0809017	0.0695014	0.0250396	0.0212159	0.0262883		0.0104232	0.0723748	0.0241813		0.00271763	0.00751424	0.00264289		1.04±0.27%	7.24±0.75%	2.42±0.26%		0.000177879	0.00327103	0.000468688		TRUE	TRUE	TRUE	Up-regulated	Modulated
D4A7X2	Histone H2A	K115me1	0.789447	0.778993	0.772572	0.751997	0.74089	0.721156	0.767953	0.751607	0.761018		0.780337	0.738014	0.760193		0.00851757	0.0156203	0.00820384		78.03±0.85%	73.8±1.56%	76.02±0.82%		0.01461	0.0419521	0.0950403		TRUE	TRUE	FALSE	Down-regulated
D4A7X2	Histone H2A	K125me1	0.789447	0.778993	0.772572	0.751997	0.74089	0.721156	0.767953	0.751607	0.761018		0.780337	0.738014	0.760193		0.00851757	0.0156203	0.00820384		78.03±0.85%	73.8±1.56%	76.02±0.82%		0.01461	0.0419521	0.0950403		TRUE	TRUE	FALSE	Down-regulated
D4A7X2	Histone H2A	K77me1	0.134487	0.145495	0.142728	0.163248	0.168727	0.185809	0.157398	0.157596	0.157127		0.140903	0.172595	0.157374		0.00572634	0.0117669	0.000235243		14.09±0.57%	17.26±1.18%	15.74±0.02%		0.0137558	0.00760987	0.0886194		TRUE	TRUE	FALSE	Up-regulated
D4A7X2	Histone H2A	K7me3	0	0	0	0.00097233	0.000231461	0.00100114	0.000538846	0.00119953	0.00150443		0	0.000734977	0.00108094		0	0.000436296	0.000493597		0±0%	0.07±0.04%	0.11±0.05%		0.0433392	0.0192184	0.414492		TRUE	TRUE	FALSE	Up-regulated
D4A7X2	Histone H2A	K87me1	0.134487	0.145495	0.142728	0.163248	0.168727	0.185809	0.157398	0.157596	0.157127		0.140903	0.172595	0.157374		0.00572634	0.0117669	0.000235243		14.09±0.57%	17.26±1.18%	15.74±0.02%		0.0137558	0.00760987	0.0886194		TRUE	TRUE	FALSE	Up-regulated
D4A7X2	Histone H2A	A1ac	0.0633552	0.0663374	0.0651543	0.132117	0.0440758	0.0437349	0.0809804	0.0394439	0.0827025		0.064949	0.0733092	0.067709		0.00150167	0.0509292	0.0244934		6.49±0.15%	7.33±5.09%	6.77±2.45%		0.790363	0.855038	0.872054		FALSE	FALSE	FALSE
Q6I8Q6	Histone H2A	K118me2	0.0604522	0.0588863	0.0720775	0.0577624	0.0586493	0.0512554	0.0776543	0.0752802	0.0730664		0.0638053	0.055889	0.0753336		0.00720657	0.00403728	0.00229443		6.38±0.72%	5.59±0.4%	7.53±0.23%		0.172272	0.057571	0.00191887		FALSE	FALSE	TRUE
Q6I8Q6	Histone H2A	K119me2	0.0604522	0.0588863	0.0720775	0.0577624	0.0586493	0.0512554	0.0776543	0.0752802	0.0730664		0.0638053	0.055889	0.0753336		0.00720657	0.00403728	0.00229443		6.38±0.72%	5.59±0.4%	7.53±0.23%		0.172272	0.057571	0.00191887		FALSE	FALSE	TRUE
D4AEC0	Histone H2A	K120me1	1	1	1	1	1	1	1	1	1		1	1	1		0	0	0		100±0%	100±0%	100±0%		#DIV/0!	#DIV/0!	#DIV/0!
D4AEC0	Histone H2A	K125me1	1	1	1	1	1	1	1	1	1		1	1	1		0	0	0		100±0%	100±0%	100±0%		#DIV/0!	#DIV/0!	#DIV/0!
D4A7X2	Histone H2A	K13ac	0.0190307	0.0214458	0.0226243	0.00200028	0.0313305	0.0314716	0.0160239	0.017003	0.0202868		0.0210336	0.0216008	0.0177713		0.00183193	0.0169747	0.00223289		2.1±0.18%	2.16±1.7%	1.78±0.22%		0.956875	0.122057	0.71818		FALSE	FALSE	FALSE
D4A7X2	Histone H2A	K15ac	0.0190307	0.0214458	0.0226243	0.00200028	0.0313305	0.0314716	0.0160239	0.017003	0.0202868		0.0210336	0.0216008	0.0177713		0.00183193	0.0169747	0.00223289		2.1±0.18%	2.16±1.7%	1.78±0.22%		0.956875	0.122057	0.71818		FALSE	FALSE	FALSE
D4A7X2	Histone H2A	K4ac	0.0328959	0.0364487	0.034963	0.0172568	0.038496	0.0438439	0.0255992	0.0262793	0.0339445		0.0347692	0.0331989	0.0286076		0.00178431	0.0140628	0.00463431		3.48±0.18%	3.32±1.41%	2.86±0.46%		0.857193	0.0980853	0.6197		FALSE	FALSE	FALSE
D3ZWE0	Histone H2A	K5ac	0.976659	0.974283	0.999927	0.94609	0.975653	0.992064	0.993971	0.999133	0.999927		0.983623	0.971269	0.997677		0.0141696	0.0232982	0.00323358		98.36±1.42%	97.13±2.33%	99.77±0.32%		0.476498	0.169274	0.123722		FALSE	FALSE	FALSE
D3ZXP3	Histone H2A	K5ac	1	1	1	1	1	1	1	1	1		1	1	1		0	0	0		100±0%	100±0%	100±0%		#DIV/0!	#DIV/0!	#DIV/0!
D4A7X2	Histone H2A	K7ac	0.241055	0.295256	0.308588	0.160563	0.217502	0.235001	0.320914	0.262774	0.440305		0.281633	0.204355	0.341331		0.0357684	0.0389211	0.0905096		28.16±3.58%	20.44±3.89%	34.13±9.05%		0.0645187	0.347916	0.0737105		FALSE	FALSE	FALSE
D3ZWE0	Histone H2A	K9ac	0.0771087	0.0832762	0.0723623	0.0850408	0.078075	0.0574143	0.0800395	0.0620339	0.0792778		0.0775824	0.07351	0.0737837		0.00547234	0.0143679	0.0101828		7.76±0.55%	7.35±1.44%	7.38±1.02%		0.670216	0.599685	0.979814		FALSE	FALSE	FALSE
D3ZWE0	Histone H2A	R88me1	1	1	1	1	1	1	1	1	1		1	1	1		0	0	0		100±0%	100±0%	100±0%		#DIV/0!	#DIV/0!	#DIV/0!
A9UMV8	Histone H2A.J	K5ac	1	1	1	1	1	1	1	1	1		1	1	1		0	0	0		100±0%	100±0%	100±0%		#DIV/0!	#DIV/0!	#DIV/0!
P0C0S7	Histone H2A.Z	A1ac	0.268391	0.222463	0.28512	0.329862	0.307801	0.436955	0.270408	0.244988	0.364183		0.258658	0.358206	0.293193		0.0324424	0.0690849	0.0627791		25.87±3.24%	35.82±6.91%	29.32±6.28%		0.0867666	0.444964	0.294171		FALSE	FALSE	FALSE
P0C0S7	Histone H2A.Z	K11ac	0.125386	0.0791266	0.104406	0.108132	0.0583799	0.0658127	0.0648005	0.0502469	0.0948134		0.102973	0.0774416	0.0699536		0.023163	0.0268375	0.0227257		10.3±2.32%	7.74±2.68%	7±2.27%		0.280299	0.15278	0.730966		FALSE	FALSE	FALSE
P0C0S7	Histone H2A.Z	K4ac	0.0611583	0.0468624	0.0623403	0.0715412	0.0421572	0.0670497	0.0363205	0.0319664	0.0716755		0.056787	0.0602494	0.0466541		0.00861523	0.0158284	0.0217782		5.68±0.86%	6.02±1.58%	4.67±2.18%		0.756011	0.495297	0.431142		FALSE	FALSE	FALSE
P0C0S7	Histone H2A.Z	K7ac	0.145327	0.0995092	0.127198	0.13828	0.0799204	0.108826	0.0783103	0.0634459	0.134384		0.124011	0.109009	0.0920466		0.0230744	0.0291804	0.0374106		12.4±2.31%	10.9±2.92%	9.2±3.74%		0.523344	0.276303	0.569293		FALSE	FALSE	FALSE
G3V9C7	Histone H2B	K116ac	0.902054	0.903019	0.890855	0.656741	0.657036	0.602697	0.762215	0.761857	0.784997		0.898643	0.638825	0.76969		0.00676201	0.0312879	0.0132579		89.86±0.68%	63.88±3.13%	76.97±1.33%		0.000148552	0.000114859	0.00262502		TRUE	TRUE	TRUE	Down-regulated	Modulated
G3V9C7	Histone H2B	K125ac	0.902054	0.903019	0.890855	0.656741	0.657036	0.602697	0.762215	0.761857	0.784997		0.898643	0.638825	0.76969		0.00676201	0.0312879	0.0132579		89.86±0.68%	63.88±3.13%	76.97±1.33%		0.000148552	0.000114859	0.00262502		TRUE	TRUE	TRUE	Down-regulated	Modulated
D3Z8U0	Histone H2B	K30me3	0.548296	0.656916	0.627708	0.137713	0.408074	0.323513	0.78329	0.729619	0.76871		0.610973	0.289767	0.760539		0.0562105	0.138304	0.027753		61.1±5.62%	28.98±13.83%	76.05±2.78%		0.0203569	0.0144651	0.00444889		TRUE	TRUE	TRUE	Down-regulated	Modulated
G3V9C7	Histone H2B	K34ac	0.00609453	0.00706964	0.00784762	0.0206719	0.0207852	0.0282883	0.00932908	0.00751613	0.00884124		0.00700393	0.0232485	0.00856215		0.00087839	0.00436497	0.000938145		0.7±0.09%	2.32±0.44%	0.86±0.09%		0.00320812	0.10365	0.00468913		TRUE	FALSE	TRUE	Up-regulated	Modulated
G3V9C7	Histone H2B	K43ac	0.00609453	0.00706964	0.00784762	0.0206719	0.0207852	0.0282883	0.00932908	0.00751613	0.00884124		0.00700393	0.0232485	0.00856215		0.00087839	0.00436497	0.000938145		0.7±0.09%	2.32±0.44%	0.86±0.09%		0.00320812	0.10365	0.00468913		TRUE	FALSE	TRUE	Up-regulated	Modulated
G3V9C7	Histone H2B	R33me1	0.00822306	0.00951964	0.0103734	0.0238397	0.0246082	0.0340571	0.0123962	0.0100158	0.0124357		0.00937204	0.0275017	0.0116159		0.00108275	0.00569013	0.00138591		0.94±0.11%	2.75±0.57%	1.16±0.14%		0.00561217	0.0916426	0.00932079		TRUE	FALSE	TRUE	Up-regulated	Modulated
D3Z8U0	Histone H2B	K11me2	1	1	1	1	1	1	1	1	1		1	1	1		0	0	0		100±0%	100±0%	100±0%		#DIV/0!	#DIV/0!	#DIV/0!
D3ZNZ9	Histone H2B	K120me2	0.21345	0.193114	0.20179	0.185426	0.181851	0.148814	0.18545	0.186942	0.191393		0.202785	0.17203	0.187928		0.0102043	0.0201855	0.00309161		20.28±1.02%	17.2±2.02%	18.79±0.31%		0.0780771	0.0732869	0.248807		FALSE	FALSE	FALSE
D3ZNZ9	Histone H2B	K125me2	0.0160452	0.0175724	0.0181217	0.0188446	0.0177553	0.0205425	0.0152842	0.020358	0.0177362		0.0172464	0.0190474	0.0177928		0.00107597	0.00140461	0.0025374		1.72±0.11%	1.9±0.14%	1.78±0.25%		0.152676	0.748615	0.495343		FALSE	FALSE	FALSE
D3ZNZ9	Histone H2B	K12ac	0.181879	0.225525	0.196805	0.219273	0.27546	0.229048	0.142178	0.175614	0.233869		0.201403	0.24126	0.183887		0.0221831	0.0300181	0.046402		20.14±2.22%	24.13±3%	18.39±4.64%		0.138061	0.586987	0.146559		FALSE	FALSE	FALSE
G3V9C7	Histone H2B	K12ac	0.224567	0.239026	0.261354	0.280965	0.253884	0.21982	0.252241	0.289029	0.258537		0.241649	0.251556	0.266602		0.0185334	0.0306387	0.0196759		24.16±1.85%	25.16±3.06%	26.66±1.97%		0.656816	0.185078	0.513733		FALSE	FALSE	FALSE
D3Z8U0	Histone H2B	K12ac	1	1	1	1	1	1	1	1	1		1	1	1		0	0	0		100±0%	100±0%	100±0%		#DIV/0!	#DIV/0!	#DIV/0!
D3ZNZ9	Histone H2B	K15ac	0.181879	0.225525	0.196805	0.219273	0.27546	0.229048	0.142178	0.175614	0.233869		0.201403	0.24126	0.183887		0.0221831	0.0300181	0.046402		20.14±2.22%	24.13±3%	18.39±4.64%		0.138061	0.586987	0.146559		FALSE	FALSE	FALSE
G3V9C7	Histone H2B	K15ac	0.248064	0.263369	0.282273	0.306387	0.272139	0.23634	0.278796	0.318533	0.280236		0.264569	0.271622	0.292522		0.0171362	0.0350263	0.0225381		26.46±1.71%	27.16±3.5%	29.25±2.25%		0.7697	0.162433	0.433833		FALSE	FALSE	FALSE
D3Z8U0	Histone H2B	K15ac	1	1	1	1	1	1	1	1	1		1	1	1		0	0	0		100±0%	100±0%	100±0%		#DIV/0!	#DIV/0!	#DIV/0!
D3ZNZ9	Histone H2B	K16ac	0.181879	0.225525	0.196805	0.219273	0.27546	0.229048	0.142178	0.175614	0.233869		0.201403	0.24126	0.183887		0.0221831	0.0300181	0.046402		20.14±2.22%	24.13±3%	18.39±4.64%		0.138061	0.586987	0.146559		FALSE	FALSE	FALSE
G3V9C7	Histone H2B	K16ac	0.043788	0.0454102	0.0434735	0.0516559	0.0410917	0.036524	0.0527383	0.0533743	0.0470333		0.0442239	0.0430905	0.0510486		0.0010393	0.00776143	0.00349191		4.42±0.1%	4.31±0.78%	5.1±0.35%		0.814408	0.0315383	0.180637		FALSE	TRUE	FALSE
D3Z8U0	Histone H2B	K16me2	1	1	1	1	1	1	1	1	1		1	1	1		0	0	0		100±0%	100±0%	100±0%		#DIV/0!	#DIV/0!	#DIV/0!
G3V9C7	Histone H2B	K20ac	0.043788	0.0454102	0.0434735	0.0516559	0.0410917	0.036524	0.0527383	0.0533743	0.0470333		0.0442239	0.0430905	0.0510486		0.0010393	0.00776143	0.00349191		4.42±0.1%	4.31±0.78%	5.1±0.35%		0.814408	0.0315383	0.180637		FALSE	TRUE	FALSE
G3V9C7	Histone H2B	K20me3	0.0659782	0.0592427	0.0614287	0.0810173	0.0669026	0.0590327	0.0680782	0.0750256	0.0592638		0.0622166	0.0689842	0.0674559		0.00343617	0.0111391	0.00789933		6.22±0.34%	6.9±1.11%	6.75±0.79%		0.371522	0.351562	0.855743		FALSE	FALSE	FALSE
D3ZNZ9	Histone H2B	R99me1	0.0153984	0.037676	0.0207235	0.0319434	0.0286679	0.06512	0.0627922	0.0398844	0.0397093		0.0245993	0.0419104	0.047462		0.0116335	0.0201667	0.0132767		2.46±1.16%	4.19±2.02%	4.75±1.33%		0.267248	0.0883013	0.71079		FALSE	FALSE	FALSE
F1LP73	Histone H2B-3	K16ac	0.0876005	0.0788466	0.0709201	0.0776602	0.10189	0.158675	0.0998938	0.128075	0.136223		0.0791224	0.112742	0.121397		0.00834361	0.0415832	0.0190629		7.91±0.83%	11.27±4.16%	12.14±1.91%		0.241701	0.0244768	0.759554		FALSE	TRUE	FALSE
D3ZJ08	Histone H3	R8me1	0.50979	0.504046	0.506942	0.442744	0.446186	0.446141	0.50235	0.512469	0.528847		0.506926	0.445024	0.514555		0.00287232	0.00197456	0.013371		50.69±0.29%	44.5±0.2%	51.46±1.34%		6.65444e-06	0.388654	0.00087693		TRUE	FALSE	TRUE	Down-regulated	Modulated
D3ZJ08	Histone H3	K4me1	0.0184264	0.0173047	0.0150246	0.0390111	0.0382614	0.0314732	0.0217043	0.0171625	0.0165579		0.0169186	0.0362485	0.0184749		0.00173344	0.00415254	0.00281306		1.69±0.17%	3.62±0.42%	1.85±0.28%		0.00174259	0.460397	0.00357209		TRUE	FALSE	TRUE	Up-regulated	Modulated
D3ZJ08	Histone H3	K4ac	0.0143628	0.018649	0.0216002	0.0262497	0.0155521	0.00986935	0.0214972	0.0228388	0.0228665		0.018204	0.0172237	0.0224008		0.00363915	0.00831712	0.000782694		1.82±0.36%	1.72±0.83%	2.24±0.08%		0.860741	0.122561	0.343534		FALSE	FALSE	FALSE
Q6LED0	Histone H3	K27me2	0.367308	0.363455	0.376746	0.256279	0.274446	0.266265	0.369404	0.371629	0.368431		0.36917	0.265663	0.369821		0.00683848	0.00909856	0.00163931		36.92±0.68%	26.57±0.91%	36.98±0.16%		9.49118e-05	0.880342	4.06643e-05		TRUE	FALSE	TRUE	Down-regulated	Modulated
Q6LED0	Histone H3	K27me3	0.0552468	0.0587475	0.0599038	0.0659689	0.069396	0.071121	0.062902	0.0592736	0.0588783		0.0579661	0.0688286	0.0603513		0.00242485	0.00262246	0.00221778		5.8±0.24%	6.88±0.26%	6.04±0.22%		0.00622211	0.277069	0.0128969		TRUE	FALSE	TRUE	Up-regulated	Modulated
Q6LED0	Histone H3	K36me2	0.233373	0.248425	0.244621	0.322244	0.308914	0.298286	0.232087	0.228738	0.218486		0.24214	0.309815	0.226437		0.00782686	0.0120042	0.00708663		24.21±0.78%	30.98±1.2%	22.64±0.71%		0.00121661	0.0615895	0.000490052		TRUE	FALSE	TRUE	Up-regulated	Modulated
Q6LED0	Histone H3	K36me1	0.161681	0.165768	0.16282	0.1505	0.155495	0.154048	0.15289	0.152727	0.139452		0.163423	0.153348	0.148356		0.00210901	0.00256989	0.0077117		16.34±0.21%	15.33±0.26%	14.84±0.77%		0.00630086	0.0309611	0.347473		TRUE	TRUE	FALSE	Down-regulated
Q6LED0	Histone H3	K37me1	0.128748	0.135649	0.135431	0.108018	0.119728	0.11791	0.122009	0.121001	0.109106		0.133276	0.115219	0.117372		0.0039228	0.00630186	0.00717604		13.33±0.39%	11.52±0.63%	11.74±0.72%		0.0135493	0.0280885	0.716059		TRUE	TRUE	FALSE	Down-regulated
Q6LED0	Histone H3	K27ac	0.0615574	0.056287	0.0520737	0.0758657	0.061765	0.0629539	0.0554575	0.0574575	0.056033		0.0566394	0.0668615	0.056316		0.00475167	0.00782047	0.00102958		5.66±0.48%	6.69±0.78%	5.63±0.1%		0.125119	0.913839	0.0815285		FALSE	FALSE	FALSE
Q6LED0	Histone H3	K27me1	0.0985186	0.0848211	0.0822433	0.0836967	0.0760124	0.0902528	0.0949786	0.0962539	0.119247		0.0885276	0.0833206	0.103493		0.00874791	0.00712769	0.0136581		8.85±0.87%	8.33±0.71%	10.35±1.37%		0.468913	0.185253	0.0859241		FALSE	FALSE	FALSE
Q6LED0	Histone H3	K37me2	0.031622	0.0309793	0.0298726	0.0358368	0.0306883	0.0342938	0.0324301	0.0330118	0.0299246		0.0308246	0.0336063	0.0317888		0.000884926	0.00264221	0.00164048		3.08±0.09%	3.36±0.26%	3.18±0.16%		0.158858	0.420907	0.36871		FALSE	FALSE	FALSE
P84245	Histone H3	K14ac	0.760382	0.73416	0.746834	0.620394	0.616716	0.630829	0.727702	0.71363	0.734326		0.747125	0.622646	0.725219		0.0131134	0.00732103	0.010569		74.71±1.31%	62.26±0.73%	72.52±1.06%		0.000136811	0.0873732	0.000158969		TRUE	FALSE	TRUE	Down-regulated	Modulated
P84245	Histone H3	K23ac	0.413664	0.446833	0.458324	0.365599	0.337	0.32334	0.457834	0.447142	0.443064		0.439607	0.34198	0.449347		0.0231902	0.0215654	0.0076277		43.96±2.32%	34.2±2.16%	44.93±0.76%		0.0059266	0.527554	0.00124524		TRUE	FALSE	TRUE	Down-regulated	Modulated
P84245	Histone H3.3	K36me1	0.127546	0.126819	0.135954	0.0567807	0.100072	0.0894579	0.159312	0.12868	0.117927		0.130106	0.0821036	0.135306		0.00507751	0.0225633	0.021473		13.01±0.51%	8.21±2.26%	13.53±2.15%		0.0228599	0.704041	0.0416177		TRUE	FALSE	TRUE	Down-regulated	Modulated
P84245	Histone H3	K79me1	0.0900985	0.094878	0.0942354	0.0725478	0.0758852	0.0710458	0.092267	0.0898347	0.0990975		0.0930706	0.0731596	0.0937331		0.00259392	0.00247701	0.00480227		9.31±0.26%	7.32±0.25%	9.37±0.48%		0.000654036	0.84377	0.00273881		TRUE	FALSE	TRUE	Down-regulated	Modulated
P84245	Histone H3	R2me2	0.483412	0.583048	0.609092	0.274102	0.34464	0.387911	0.552768	0.459385	0.633735		0.558518	0.335551	0.548629		0.0663339	0.0574461	0.0872486		55.85±6.63%	33.56±5.74%	54.86±8.72%		0.0116824	0.883389	0.0241659		TRUE	FALSE	TRUE	Down-regulated	Modulated
P84245	Histone H3	A1ac	0.435113	0.370583	0.355144	0.686687	0.610883	0.600641	0.372837	0.501635	0.331518		0.386947	0.632737	0.401997		0.0424218	0.0470018	0.0887278		38.69±4.24%	63.27±4.7%	40.2±8.87%		0.00254801	0.804064	0.0163971		TRUE	FALSE	TRUE	Up-regulated	Modulated
P84245	Histone H3	K14me1	0.0217307	0.0226459	0.0220215	0.0645834	0.0612993	0.0597826	0.0232425	0.0202587	0.0234319		0.0221327	0.0618884	0.022311		0.000467636	0.00245405	0.00177988		2.21±0.05%	6.19±0.25%	2.23±0.18%		1.03043e-05	0.874864	2.26536e-05		TRUE	FALSE	TRUE	Up-regulated	Modulated
P84245	Histone H3	K18me2	0.0856218	0.074258	0.0737599	0.112763	0.110454	0.111893	0.0802791	0.0754208	0.0675604		0.0778799	0.111704	0.0744201		0.0067093	0.00116615	0.00641816		7.79±0.67%	11.17±0.12%	7.44±0.64%		0.00100332	0.553815	0.000584402		TRUE	FALSE	TRUE	Up-regulated	Modulated
P84245	Histone H3	K23me1	0.113759	0.102915	0.105022	0.16367	0.177162	0.174035	0.108279	0.101349	0.0928293		0.107232	0.171622	0.100819		0.00575013	0.00706255	0.0077385		10.72±0.58%	17.16±0.71%	10.08±0.77%		0.000255347	0.313431	0.000304629		TRUE	FALSE	TRUE	Up-regulated	Modulated
P84245	Histone H3	K23me2	0.0193744	0.0172039	0.0170617	0.0421549	0.0417771	0.0427296	0.0191982	0.0176801	0.016619		0.01788	0.0422205	0.0178324		0.00129616	0.000479632	0.00129633		1.79±0.13%	4.22±0.05%	1.78±0.13%		6.88005e-06	0.966278	6.82979e-06		TRUE	FALSE	TRUE	Up-regulated	Modulated
P84245	Histone H3	R17me2	0.000608192	0.00047343	0.000296792	0.00115691	0.000852471	0.000848745	0.000288278	0.000361006	0.000357092		0.000459471	0.00095271	0.000335459		0.000156169	0.000176855	4.09063e-05		0.05±0.02%	0.1±0.02%	0.03±0%		0.0223386	0.254131	0.0041555		TRUE	FALSE	TRUE	Up-regulated	Modulated
P84245	Histone H3	R26me1	0.0787416	0.0688289	0.0684867	0.137292	0.136493	0.135041	0.0755257	0.0721764	0.0679346		0.0720191	0.136275	0.0718789		0.0058244	0.00114093	0.00380428		7.2±0.58%	13.63±0.11%	7.19±0.38%		4.76176e-05	0.973832	9.56526e-06		TRUE	FALSE	TRUE	Up-regulated	Modulated
P84245	Histone H3.3	K37me1	0.142606	0.151955	0.158272	0.064768	0.110475	0.104512	0.177157	0.141925	0.129325		0.150944	0.0932515	0.149469		0.00788175	0.024847	0.0247922		15.09±0.79%	9.33±2.48%	14.95±2.48%		0.0185637	0.926493	0.0501202		TRUE	FALSE	FALSE	Down-regulated
P84245	Histone H3	K79me2	0.0308874	0.032125	0.0314189	0.0257047	0.0275507	0.0285181	0.0273552	0.0259121	0.0292207		0.0314771	0.0272578	0.027496		0.000620836	0.00142939	0.00165876		3.15±0.06%	2.73±0.14%	2.75±0.17%		0.0093814	0.0176419	0.859729		TRUE	TRUE	FALSE	Down-regulated
P84245	Histone H3.3	R40me1	0	0.000318964	0.000267187	0.00271278	0.00266859	0.000969142	0.00365755	0.00504923	0.00765564		0.000195384	0.00211684	0.00545414		0.000171176	0.000994178	0.00202957		0.02±0.02%	0.21±0.1%	0.55±0.2%		0.0299615	0.0110577	0.0627903		TRUE	TRUE	FALSE	Up-regulated
P84245	Histone H3	K14me2	0.00479154	0.00593941	0.00696534	0.00696757	0.00539799	0.00483456	0.00683075	0.00752679	0.00724108		0.00589876	0.00573337	0.00719954		0.00108747	0.00110535	0.000349877		0.59±0.11%	0.57±0.11%	0.72±0.03%		0.862418	0.119864	0.0936573		FALSE	FALSE	FALSE
P84245	Histone H3	K14me3	0.0907307	0.100924	0.0909727	0.0760914	0.072488	0.0992886	0.112881	0.142759	0.115782		0.094209	0.0826227	0.123807		0.00581622	0.0145452	0.0164765		9.42±0.58%	8.26±1.45%	12.38±1.65%		0.269393	0.042643	0.0315041		FALSE	TRUE	TRUE
P84245	Histone H3	K18ac	0.100155	0.0870766	0.0871048	0.0954572	0.0787858	0.0628883	0.083624	0.0778841	0.080263		0.0914453	0.0790438	0.0805904		0.00754245	0.016286	0.00288388		9.14±0.75%	7.9±1.63%	8.06±0.29%		0.297462	0.0803978	0.879186		FALSE	FALSE	FALSE
P84245	Histone H3	K18me1	0.00453551	0.00372809	0.00366787	0.00343167	0.0035072	0.00463222	0.00435119	0.00441217	0.00592591		0.00397716	0.00385703	0.00489642		0.000484487	0.000672394	0.000892079		0.4±0.05%	0.39±0.07%	0.49±0.09%		0.814135	0.191853	0.182349		FALSE	FALSE	FALSE
P84245	Histone H3	K18me3	0.00181959	0.00118156	0.00144076	0.00183861	0.00154234	0.00161262	0.00128761	0.00125149	0.00131476		0.00148064	0.00166452	0.00128462		0.000320881	0.000154808	3.17395e-05		0.15±0.03%	0.17±0.02%	0.13±0%		0.421863	0.351781	0.0141012		FALSE	FALSE	TRUE
P84245	Histone H3	K23me3	0.0014126	0.00148288	0.00192667	0.00235586	0.00184814	0.00209858	0.00157475	0.00144325	0.00233822		0.00160738	0.00210086	0.00178541		0.000278736	0.000253868	0.000483247		0.16±0.03%	0.21±0.03%	0.18±0.05%		0.0860066	0.60989	0.373503		FALSE	FALSE	FALSE
P84245	Histone H3.3	K27ac	0.291995	0.318759	0.340872	0.167616	0.2836	0.281089	0.387146	0.322916	0.32239		0.317209	0.244102	0.344151		0.0244755	0.0662504	0.0372359		31.72±2.45%	24.41±6.63%	34.42±3.72%		0.147458	0.354086	0.0847671		FALSE	FALSE	FALSE
P84245	Histone H3.3	K27me1	0.0455868	0.0316902	0.0202616	0.180565	0.0500988	0.0313269	0.0277521	0.015274	0.0125532		0.0325129	0.0873303	0.0185264		0.0126826	0.0812875	0.00810464		3.25±1.27%	8.73±8.13%	1.85±0.81%		0.31273	0.182786	0.218374		FALSE	FALSE	FALSE
P84245	Histone H3.3	K27me2	0.290787	0.306126	0.310229	0.409179	0.322398	0.330662	0.284761	0.329018	0.34673		0.30238	0.35408	0.32017		0.0102478	0.0478958	0.0319181		30.24±1.02%	35.41±4.79%	32.02±3.19%		0.14152	0.410037	0.365209		FALSE	FALSE	FALSE
P84245	Histone H3.3	K27me3	0.365067	0.33761	0.320019	0.23649	0.331247	0.340354	0.288636	0.320988	0.309125		0.340899	0.302697	0.30625		0.0227034	0.0575174	0.0163669		34.09±2.27%	30.27±5.75%	30.62±1.64%		0.344874	0.098612	0.923		FALSE	FALSE	FALSE
P84245	Histone H3.3	K36me2	0.804317	0.809708	0.811953	0.745226	0.823653	0.846028	0.779009	0.825818	0.840879		0.808659	0.804969	0.815236		0.00392451	0.0529347	0.0322641		80.87±0.39%	80.5±5.29%	81.52±3.23%		0.909958	0.743677	0.788477		FALSE	FALSE	FALSE
P84245	Histone H3.3	K37me2	0.0455868	0.0316902	0.0202616	0.180565	0.0500988	0.0313269	0.0277521	0.015274	0.0125532		0.0325129	0.0873303	0.0185264		0.0126826	0.0812875	0.00810464		3.25±1.27%	8.73±8.13%	1.85±0.81%		0.31273	0.182786	0.218374		FALSE	FALSE	FALSE
P84245	Histone H3.3	K37me3	0.000697129	0.000212793	0.000465102	0.000371374	0.000286164	0.000524377	0.000592683	7.8342e-05	0.000231689		0.000458341	0.000393972	0.000300905		0.000242239	0.000120703	0.000264064		0.05±0.02%	0.04±0.01%	0.03±0.03%		0.701499	0.489065	0.608345		FALSE	FALSE	FALSE
P84245	Histone H3	K9ac	0.121215	0.130027	0.12267	0.135067	0.121881	0.135881	0.141706	0.16432	0.143238		0.124637	0.130943	0.149755		0.0047237	0.00785881	0.012637		12.46±0.47%	13.09±0.79%	14.98±1.26%		0.299451	0.0321358	0.0937413		FALSE	TRUE	FALSE
P84245	Histone H3	K9me1	0.133243	0.133934	0.139023	0.159184	0.154702	0.139067	0.142043	0.136404	0.140459		0.1354	0.150984	0.139635		0.00315642	0.0105613	0.0029083		13.54±0.32%	15.1±1.06%	13.96±0.29%		0.0705338	0.16259	0.147184		FALSE	FALSE	FALSE
P84245	Histone H3	K9me2	0.461454	0.448874	0.457794	0.407692	0.425722	0.445663	0.450834	0.43765	0.447076		0.456041	0.426359	0.445187		0.00647061	0.0189931	0.006792		45.6±0.65%	42.64±1.9%	44.52±0.68%		0.0624946	0.11558	0.181251		FALSE	FALSE	FALSE
P84245	Histone H3	K9me3	2.43138e-05	0.000146673	0.000140877	6.56743e-05	0.000106191	0.000347477	0.000375746	0.000370598	0.000257898		0.000103955	0.000173114	0.000334747		6.90318e-05	0.000152355	6.66033e-05		0.01±0.01%	0.02±0.02%	0.03±0.01%		0.513481	0.0140618	0.167531		FALSE	TRUE	FALSE
P62804	Histone H4	K12ac	0.41333	0.45569	0.448075	0.330187	0.354135	0.323072	0.443786	0.42198	0.425008		0.439032	0.335798	0.430258		0.0225815	0.0162737	0.0118133		43.9±2.26%	33.58±1.63%	43.03±1.18%		0.00301898	0.583083	0.00124163		TRUE	FALSE	TRUE	Down-regulated	Modulated
P62804	Histone H4	K16ac	0.810714	0.827249	0.820675	0.798977	0.75841	0.735065	0.852976	0.833647	0.831432		0.819546	0.764151	0.839352		0.00832501	0.0323404	0.0118508		81.95±0.83%	76.42±3.23%	83.94±1.19%		0.0453246	0.0769337	0.0194083		TRUE	FALSE	TRUE	Down-regulated	Modulated
P62804	Histone H4	K8ac	0.362816	0.33574	0.338527	0.27755	0.288022	0.299804	0.334044	0.348716	0.329221		0.345694	0.288459	0.337327		0.0148931	0.0111332	0.0101541		34.57±1.49%	28.85±1.11%	33.73±1.02%		0.00595957	0.466451	0.00493694		TRUE	FALSE	TRUE	Down-regulated	Modulated
P62804	Histone H4	K8me1	0.00160931	0.00135508	0.00112031	0.000481862	0.000365627	0.000587105	0.000953262	0.00103091	0.000740381		0.00136157	0.000478198	0.000908185		0.000244565	0.000110784	0.000150419		0.14±0.02%	0.05±0.01%	0.09±0.02%		0.00468549	0.0521724	0.0163103		TRUE	FALSE	TRUE	Down-regulated	Modulated
P62804	Histone H4	R17me2	0.00160931	0.00135508	0.00112031	0.000481862	0.000365627	0.000587105	0.000953262	0.00103091	0.000740381		0.00136157	0.000478198	0.000908185		0.000244565	0.000110784	0.000150419		0.14±0.02%	0.05±0.01%	0.09±0.02%		0.00468549	0.0521724	0.0163103		TRUE	FALSE	TRUE	Down-regulated	Modulated
P62804	Histone H4	R3me1	0.433322	0.4506	0.456891	0.275219	0.325897	0.324829	0.444143	0.464458	0.473273		0.446938	0.308648	0.460625		0.0122039	0.0289557	0.0149389		44.69±1.22%	30.86±2.9%	46.06±1.49%		0.00159022	0.286439	0.00127533		TRUE	FALSE	TRUE	Down-regulated	Modulated
P62804	Histone H4	R3me2	0.125235	0.129639	0.125103	0.0595506	0.0772028	0.0863147	0.130368	0.124597	0.112756		0.126659	0.074356	0.122574		0.00258207	0.0136073	0.00897855		12.67±0.26%	7.44±1.36%	12.26±0.9%		0.00282358	0.490998	0.00687244		TRUE	FALSE	TRUE	Down-regulated	Modulated
P62804	Histone H4	K20me1	0.346799	0.350606	0.363626	0.551069	0.56741	0.543866	0.435881	0.44149	0.527393		0.353677	0.554115	0.468255		0.00882367	0.0120639	0.0512917		35.37±0.88%	55.41±1.21%	46.83±5.13%		2.03604e-05	0.0188893	0.0477138		TRUE	TRUE	TRUE	Up-regulated	Modulated
P62804	Histone H4	K5ac	0.454566	0.409664	0.415027	0.525446	0.473502	0.485924	0.430372	0.421511	0.413655		0.426419	0.494957	0.421846		0.0245234	0.027125	0.00836381		42.64±2.45%	49.5±2.71%	42.18±0.84%		0.0314824	0.775091	0.0111497		TRUE	FALSE	TRUE	Up-regulated	Modulated
P62804	Histone H4	K5me2	0.0143913	0.013087	0.0118935	0.0111483	0.0105923	0.0111603	0.0114873	0.0145887	0.0135645		0.0131239	0.010967	0.0132135		0.00124931	0.000324512	0.00158019		1.31±0.12%	1.1±0.03%	1.32±0.16%		0.0443694	0.942299	0.0733896		TRUE	FALSE	FALSE	Down-regulated
P62804	Histone H4	R23me2	0.375226	0.373235	0.318915	0.0458969	0.0297185	0.0629529	0.223573	0.213905	0.061539		0.355792	0.0461894	0.166339		0.0319521	0.0166191	0.090888		35.58±3.2%	4.62±1.66%	16.63±9.09%		0.000118497	0.0271257	0.0874181		TRUE	TRUE	FALSE	Down-regulated
P62804	Histone H4	K20me2	0.183886	0.189357	0.203988	0.334784	0.330311	0.266858	0.225783	0.238155	0.290662		0.19241	0.310651	0.251533		0.0103934	0.0379916	0.0344463		19.24±1.04%	31.07±3.8%	25.15±3.44%		0.006518	0.0465772	0.116558		TRUE	TRUE	FALSE	Up-regulated
P62804	Histone H4	R23me1	0.400436	0.392448	0.425892	0.61498	0.636938	0.60873	0.491465	0.497014	0.592703		0.406258	0.620216	0.527061		0.0174656	0.0148151	0.0569152		40.63±1.75%	62.02±1.48%	52.71±5.69%		8.53424e-05	0.0245715	0.0517191		TRUE	TRUE	FALSE	Up-regulated
P62804	Histone H4	K20ac	0.00032404	0.000270083	0.000337093	0.000542191	0.000532469	0.000355716	0.000383433	0.000337743	0.000360453		0.000310405	0.000476792	0.000360543		3.55252e-05	0.000104968	2.2845e-05		0.03±0%	0.05±0.01%	0.04±0%		0.0600095	0.108939	0.134159		FALSE	FALSE	FALSE
P62804	Histone H4	K20me3	0.062585	0.0636781	0.0738911	0.0523743	0.0564307	0.0694027	0.0821582	0.0725285	0.0800879		0.0667181	0.0594026	0.0782582		0.00623606	0.00889471	0.00506889		6.67±0.62%	5.94±0.89%	7.83±0.51%		0.308244	0.0676851	0.0332137		FALSE	FALSE	TRUE
P62804	Histone H4	K5me1	0.0193291	0.0175554	0.0192463	0.0107265	0.0218155	0.0199527	0.013341	0.0161917	0.015355		0.0187102	0.0174982	0.0149626		0.001001	0.00593796	0.00146531		1.87±0.1%	1.75±0.59%	1.5±0.15%		0.744956	0.0216214	0.512411		FALSE	TRUE	FALSE
P62804	Histone H4	R19me1	0.05645	0.0442734	0.0380839	0.564749	0.647299	0.0463111	0.033091	0.030211	0.0202881		0.0462691	0.419453	0.0278634		0.00934428	0.325776	0.00671653		4.63±0.93%	41.95±32.58%	2.79±0.67%		0.118355	0.0503163	0.105841		FALSE	FALSE	FALSE
P62804	Histone H4	R19me2	0.926937	0.940754	0.947841	0.174777	0.140884	0.791254	0.936063	0.936924	0.914642		0.938511	0.368972	0.92921		0.0106311	0.3661	0.0126236		93.85±1.06%	36.9±36.61%	92.92±1.26%		0.0544654	0.384278	0.0570436		FALSE	FALSE	FALSE
P62804	Histone H4	S1ac	0.73661	0.728717	0.716244	0.660669	0.762426	0.772399	0.700344	0.706554	0.674514		0.72719	0.731831	0.693804		0.0102685	0.0618293	0.0169915		72.72±1.03%	73.18±6.18%	69.38±1.7%		0.904131	0.0435614	0.362385		FALSE	TRUE	FALSE

## Sheet: Supplemental Table 2
Supplemental Table 2: Relative abundances of co-existing histone marks.
Protein	Description	Peptide	PTMs	N - 1	N - 2	N - 3	D - 1	D - 2	D - 3	D+M - 1	D+M - 2	D+M - 3	average	N	D	D+M	SD	N	D	D+M	%	N	D	D+M	ttest	N vs D	N vs D+M	D vs D+M	Significance	N vs D	N vs D+M	D vs D+M	Regulation in Diabetes	Modulation
P15865	Histone H1.2	SETAPAAPAAPAPAEKTPIKKKAR	S1acK16ac	0.00340204	0.00263035	0.00334827	0.000284513	0.000386426	0.000651316	0.00208155	0.00670797	0.0074905		0.00312688	0.000440752	0.00542667		0.000430852	0.00018934	0.00292326		0.31±0.04%	0.04±0.02%	0.54±0.29%		0.000587516	0.248917	0.0420525		TRUE	FALSE	TRUE	Down-regulated	Modulated
P15865	Histone H1.2	SETAPAAPAAPAPAEKTPIKKKAR	S1acR24me1	0.298013	0.308192	0.302937	0.177808	0.183947	0.190996	0.262614	0.256086	0.253541		0.303047	0.18425	0.257414		0.00509016	0.00659892	0.00467977		30.3±0.51%	18.43±0.66%	25.74±0.47%		1.59723e-05	0.00033418	9.70038e-05		TRUE	TRUE	TRUE	Down-regulated	Modulated
D4A3K5	Histone 1, H1a (Predicted)	SETAPVPQPASVAPEKPAATKKTR	S1ac	0.585727	0.573123	0.584242	0.379158	0.461817	0.437816	0.616027	0.594566	0.627762		0.581031	0.426264	0.612785		0.00688817	0.0425231	0.0168336		58.1±0.69%	42.63±4.25%	61.28±1.68%		0.00339542	0.0390116	0.00211855		TRUE	TRUE	TRUE	Down-regulated	Modulated
P02262	Histone H2A type 1	HLQLAIRNDEELNKLLGKVTIAQGGVLPNIQAVLLPKKTESHHKAKGK	K129ac	0.491461	0.519952	0.475859	0.359842	0.350604	0.316367	0.40066	0.386172	0.375045		0.495757	0.342271	0.387292		0.0223585	0.0229039	0.0128441		49.58±2.24%	34.23±2.29%	38.73±1.28%		0.00114762	0.00188608	0.0411625		TRUE	TRUE	TRUE	Down-regulated	Modulated
Q6I8Q6	Histone H2A	VTIAQGGVLPNIQAVLLPKKTESHHKSKGK	K118acK119acK127me1	0.627101	0.606585	0.60209	0.505005	0.505638	0.485584	0.599895	0.593382	0.585635		0.611925	0.498742	0.59297		0.0133332	0.0113998	0.00713911		61.19±1.33%	49.87±1.14%	59.3±0.71%		0.000364997	0.0957335	0.000264701		TRUE	FALSE	TRUE	Down-regulated	Modulated
G3V9C7	Histone H2B	LLLPGELAKHAVSEGTKAVTKYTSAK	K116acK125ac	0.902054	0.903019	0.890855	0.656741	0.657036	0.602697	0.762215	0.761857	0.784997		0.898643	0.638825	0.76969		0.00676201	0.0312879	0.0132579		89.86±0.68%	63.88±3.13%	76.97±1.33%		0.000148552	0.000114859	0.00262502		TRUE	TRUE	TRUE	Down-regulated	Modulated
D3Z8U0	Histone H2B	KR	K30me3	0.548296	0.656916	0.627708	0.137713	0.408074	0.323513	0.78329	0.729619	0.76871		0.610973	0.289767	0.760539		0.0562105	0.138304	0.027753		61.1±5.62%	28.98±13.83%	76.05±2.78%		0.0203569	0.0144651	0.00444889		TRUE	TRUE	TRUE	Down-regulated	Modulated
Q6LED0	Histone H3.2	KSAPATGGVKKPHR	K27me2	0.276819	0.263559	0.277228	0.138053	0.158925	0.153959	0.276216	0.28647	0.290031		0.272535	0.150313	0.284239		0.00777645	0.0109033	0.00717233		27.25±0.78%	15.03±1.09%	28.42±0.72%		9.35908e-05	0.12782	5.88688e-05		TRUE	FALSE	TRUE	Down-regulated	Modulated
P84245	Histone H3.3	KSTGGKAPR	K14ac	0.212143	0.203596	0.200604	0.14832	0.151965	0.14921	0.191068	0.196759	0.198786		0.205448	0.149832	0.195538		0.00598804	0.00190056	0.00400118		20.54±0.6%	14.98±0.19%	19.55±0.4%		0.000105536	0.0757119	5.76063e-05		TRUE	FALSE	TRUE	Down-regulated	Modulated
P84245	Histone H3.3	KQLATKAAR	K23ac	0.307588	0.354308	0.367591	0.266461	0.253775	0.254645	0.365974	0.360449	0.353557		0.343162	0.258294	0.359994		0.0315159	0.00708688	0.00622102		34.32±3.15%	25.83±0.71%	36±0.62%		0.0104132	0.415463	4.83529e-05		TRUE	FALSE	TRUE	Down-regulated	Modulated
P84245	Histone H3.3	EIAQDFKTDLR	K79me1	0.0900985	0.094878	0.0942354	0.0725478	0.0758852	0.0710458	0.092267	0.0898347	0.0990975		0.0930706	0.0731596	0.0937331		0.00259392	0.00247701	0.00480227		9.31±0.26%	7.32±0.25%	9.37±0.48%		0.000654036	0.84377	0.00273881		TRUE	FALSE	TRUE	Down-regulated	Modulated
P84245	Histone H3.3	KSTGGKAPR	K9me2K14ac	0.428301	0.415058	0.424912	0.341698	0.346098	0.367672	0.416427	0.405642	0.415671		0.422757	0.351823	0.41258		0.00687958	0.0139014	0.00602047		42.28±0.69%	35.18±1.39%	41.26±0.6%		0.00137468	0.126082	0.00225591		TRUE	FALSE	TRUE	Down-regulated	Modulated
P84245	Histone H3.3	AR	R2me2	0.483412	0.583048	0.609092	0.274102	0.34464	0.387911	0.552768	0.459385	0.633735		0.558518	0.335551	0.548629		0.0663339	0.0574461	0.0872486		55.85±6.63%	33.56±5.74%	54.86±8.72%		0.0116824	0.883389	0.0241659		TRUE	FALSE	TRUE	Down-regulated	Modulated
D3ZJ08	Histone H3	TKQTAR	R8me1	0.498161	0.494851	0.498995	0.411818	0.416174	0.423616	0.487811	0.501357	0.519197		0.497336	0.417202	0.502788		0.00219184	0.00596596	0.0157422		49.73±0.22%	41.72±0.6%	50.28±1.57%		2.60195e-05	0.584372	0.000917648		TRUE	FALSE	TRUE	Down-regulated	Modulated
P62804	Histone H4	GKGGKGLGKGGAKR	K5acK12acK16ac	0.0829391	0.0720728	0.0755676	0.0582477	0.0599372	0.0538076	0.095941	0.0903549	0.0878478		0.0768599	0.0573308	0.0913813		0.00554723	0.00316601	0.00414307		7.69±0.55%	5.73±0.32%	9.14±0.41%		0.00610428	0.0221061	0.000348253		TRUE	TRUE	TRUE	Down-regulated	Modulated
P62804	Histone H4	GKGGKGLGKGGAKR	K5acK8ac	0.0067431	0.00753002	0.00627583	0.00426871	0.00411017	0.00593675	0.00742322	0.00786254	0.00717445		0.00684965	0.00477188	0.00748674		0.000633847	0.00101192	0.000348418		0.68±0.06%	0.48±0.1%	0.75±0.03%		0.0393964	0.201803	0.0117484		TRUE	FALSE	TRUE	Down-regulated	Modulated
P62804	Histone H4	GKGGKGLGKGGAKR	K5me2K8me1R17me2	0.00160931	0.00135508	0.00112031	0.000481862	0.000365627	0.000587105	0.000953262	0.00103091	0.000740381		0.00136157	0.000478198	0.000908185		0.000244565	0.000110784	0.000150419		0.14±0.02%	0.05±0.01%	0.09±0.02%		0.00468549	0.0521724	0.0163103		TRUE	FALSE	TRUE	Down-regulated	Modulated
P62804	Histone H4	GKGGKGLGKGGAKR	K8acK12ac	0.011789	0.0106241	0.00976536	0.00707776	0.00359074	0.00763415	0.0100214	0.0112542	0.0105315		0.0107261	0.00610088	0.0106024		0.00101567	0.00219158	0.000619421		1.07±0.1%	0.61±0.22%	1.06±0.06%		0.0294724	0.865763	0.0266939		TRUE	FALSE	TRUE	Down-regulated	Modulated
P62804	Histone H4	GKGGKGLGKGGAKR	K8acK12acK16ac	0.0736909	0.0698535	0.0709683	0.0464172	0.0506195	0.0517714	0.0835463	0.086283	0.084576		0.0715042	0.0496027	0.0848018		0.00197406	0.00281821	0.00138226		7.15±0.2%	4.96±0.28%	8.48±0.14%		0.000384773	0.000669513	4.14265e-05		TRUE	TRUE	TRUE	Down-regulated	Modulated
P62804	Histone H4	GKGGKGLGKGGAKR	K8acK16ac	0.124082	0.115333	0.116758	0.0916093	0.100925	0.0997344	0.130177	0.140535	0.136378		0.118724	0.0974228	0.135697		0.00469395	0.00506975	0.00521272		11.87±0.47%	9.74±0.51%	13.57±0.52%		0.00592475	0.013798	0.000803046		TRUE	TRUE	TRUE	Down-regulated	Modulated
P62804	Histone H4	SGR	R3me1	0.181833	0.191742	0.195245	0.115582	0.137845	0.133816	0.212864	0.213499	0.225749		0.189607	0.129081	0.217371		0.00695612	0.0118628	0.00726304		18.96±0.7%	12.91±1.19%	21.74±0.73%		0.00158983	0.00876483	0.000389005		TRUE	TRUE	TRUE	Down-regulated	Modulated
P62804	Histone H4	SGR	R3me2	0.0570675	0.0590531	0.0575793	0.0328616	0.0376411	0.0377562	0.0591855	0.0623703	0.0597781		0.0579	0.0360863	0.0604446		0.00103091	0.00279325	0.00169381		5.79±0.1%	3.61±0.28%	6.04±0.17%		0.000222117	0.0903346	0.000207294		TRUE	FALSE	TRUE	Down-regulated	Modulated
P62804	Histone H4	SGR	S1acR3me1	0.202783	0.217054	0.222459	0.122074	0.150605	0.152148	0.183557	0.207344	0.204561		0.214099	0.141609	0.198487		0.0101652	0.0169354	0.0130047		21.41±1.02%	14.16±1.69%	19.85±1.3%		0.00313888	0.17672	0.00992736		TRUE	FALSE	TRUE	Down-regulated	Modulated
P62804	Histone H4	SGR	S1acR3me2	0.0681671	0.0705863	0.0675234	0.026689	0.0395617	0.0485585	0.0711827	0.0622265	0.0529782		0.0687589	0.0382697	0.0621292		0.00161496	0.0109919	0.00910263		6.88±0.16%	3.83±1.1%	6.21±0.91%		0.00894903	0.282045	0.0443105		TRUE	FALSE	TRUE	Down-regulated	Modulated
P15865	Histone H1.2	KASGPPVSELITKAVAASKER	K33me1	0.00760623	0.00717977	0.00714413	0.0104682	0.0114094	0.0129313	0.00617016	0.00555396	0.00728261		0.00731004	0.011603	0.00633558		0.000257123	0.00124295	0.000876118		0.73±0.03%	1.16±0.12%	0.63±0.09%		0.00423764	0.138227	0.00388376		TRUE	FALSE	TRUE	Up-regulated	Modulated
P15865	Histone H1.2	SETAPAAPAAPAPAEKTPIKKKAR	S1acK25me1	0.0542614	0.0527781	0.0545004	0.148519	0.148327	0.14693	0.047764	0.040826	0.0489645		0.0538467	0.147925	0.0458515		0.00093305	0.000867618	0.00439339		5.38±0.09%	14.79±0.09%	4.59±0.44%		2.24176e-08	0.0368154	2.45939e-06		TRUE	TRUE	TRUE	Up-regulated	Modulated
D4A3K5	Histone 1, H1a (Predicted)	SETAPVPQPASVAPEKPAATKKTR	S1acK22me1	0.414273	0.426877	0.415758	0.620842	0.538183	0.562184	0.383973	0.405434	0.372238		0.418969	0.573736	0.387215		0.00688817	0.0425231	0.0168336		41.9±0.69%	57.37±4.25%	38.72±1.68%		0.00339542	0.0390116	0.00211855		TRUE	TRUE	TRUE	Up-regulated	Modulated
Q6I8Q6	Histone H2A	VTIAQGGVLPNIQAVLLPKKTESHHKSKGK	K118me1K125acK129me3	0.312447	0.334529	0.325833	0.437232	0.435713	0.463161	0.322451	0.331338	0.341299		0.32427	0.445369	0.331696		0.0111235	0.015427	0.00942927		32.43±1.11%	44.54±1.54%	33.17±0.94%		0.000384292	0.427553	0.000403729		TRUE	FALSE	TRUE	Up-regulated	Modulated
D3ZXP3	Histone H2A	HLQLAIRNDEELNKLLGGVTIAQGGVLPNIQAVLLPKKTSATVGPKAPAGGKKASQASQEY	K119me2K127me2K134ac	0.0127982	0.00745947	0.011012	0.0667213	0.0809017	0.0695014	0.0250396	0.0212159	0.0262883		0.0104232	0.0723748	0.0241813		0.00271763	0.00751424	0.00264289		1.04±0.27%	7.24±0.75%	2.42±0.26%		0.000177879	0.00327103	0.000468688		TRUE	TRUE	TRUE	Up-regulated	Modulated
D3ZVK7	Histone H2A	VTIAQGGVLPNIQAVLLPKKTESHHKAKGK	K125ac	0.0365928	0.0359123	0.0335504	0.0576839	0.0419561	0.0485333	0.0365886	0.0323118	0.0317601		0.0353518	0.0493911	0.0335535		0.00159677	0.00789892	0.00264289		3.54±0.16%	4.94±0.79%	3.36±0.26%		0.0392614	0.370169	0.0301203		TRUE	FALSE	TRUE	Up-regulated	Modulated
D3ZVK7	Histone H2A	VTIAQGGVLPNIQAVLLPKKTESHHKAKGK	K125me2K127me1	0.0256309	0.0276371	0.0272766	0.041882	0.0359049	0.0414255	0.0281069	0.0257368	0.0258225		0.0268482	0.0397374	0.0265554		0.0010695	0.00332692	0.00134431		2.68±0.11%	3.97±0.33%	2.66±0.13%		0.00308163	0.782517	0.0031274		TRUE	FALSE	TRUE	Up-regulated	Modulated
G3V9C7	Histone H2B	KESYSVYVYKVLKQVHPDTGISSKAMGIMNSFVNDIFER	K34acK43ac	0.00609453	0.00706964	0.00784762	0.0206719	0.0207852	0.0282883	0.00932908	0.00751613	0.00884124		0.00700393	0.0232485	0.00856215		0.00087839	0.00436497	0.000938145		0.7±0.09%	2.32±0.44%	0.86±0.09%		0.00320812	0.10365	0.00468913		TRUE	FALSE	TRUE	Up-regulated	Modulated
G3V9C7	Histone H2B	SR	R33me1	0.00822306	0.00951964	0.0103734	0.0238397	0.0246082	0.0340571	0.0123962	0.0100158	0.0124357		0.00937204	0.0275017	0.0116159		0.00108275	0.00569013	0.00138591		0.94±0.11%	2.75±0.57%	1.16±0.14%		0.00561217	0.0916426	0.00932079		TRUE	FALSE	TRUE	Up-regulated	Modulated
Q6LED0	Histone H3.2	KSAPATGGVKKPHR	K27acK36me1	0.031514	0.0286821	0.0256808	0.0419263	0.0340089	0.0354946	0.029232	0.0310151	0.0291011		0.0286256	0.0371433	0.0297827		0.00291701	0.00420832	0.00106926		2.86±0.29%	3.71±0.42%	2.98±0.11%		0.0449587	0.554005	0.0425521		TRUE	FALSE	TRUE	Up-regulated	Modulated
Q6LED0	Histone H3.2	KSAPATGGVKKPHR	K27me2K36me2	0.0875277	0.0959396	0.0944843	0.115553	0.109197	0.105928	0.0885963	0.0827414	0.0771901		0.0926505	0.110226	0.0828426		0.00449579	0.00489442	0.00570375		9.27±0.45%	11.02±0.49%	8.28±0.57%		0.0101789	0.079457	0.00322435		TRUE	FALSE	TRUE	Up-regulated	Modulated
Q6LED0	Histone H3.2	KSAPATGGVKKPHR	K27me3	0.0552468	0.0587475	0.0599038	0.0659689	0.069396	0.071121	0.062902	0.0592736	0.0588783		0.0579661	0.0688286	0.0603513		0.00242485	0.00262246	0.00221778		5.8±0.24%	6.88±0.26%	6.04±0.22%		0.00622211	0.277069	0.0128969		TRUE	FALSE	TRUE	Up-regulated	Modulated
Q6LED0	Histone H3.2	KSAPATGGVKKPHR	K36me2	0.145845	0.152486	0.150137	0.206691	0.199717	0.192358	0.14349	0.145997	0.141296		0.149489	0.199589	0.143594		0.00336718	0.00716718	0.00235251		14.95±0.34%	19.96±0.72%	14.36±0.24%		0.000393974	0.0677953	0.000211001		TRUE	FALSE	TRUE	Up-regulated	Modulated
P84245	Histone H3.3	AR	A1ac	0.435113	0.370583	0.355144	0.686687	0.610883	0.600641	0.372837	0.501635	0.331518		0.386947	0.632737	0.401997		0.0424218	0.0470018	0.0887278		38.69±4.24%	63.27±4.7%	40.2±8.87%		0.00254801	0.804064	0.0163971		TRUE	FALSE	TRUE	Up-regulated	Modulated
P84245	Histone H3.3	KSTGGKAPR	K14acR17me2	0.000608192	0.00047343	0.000296792	0.00115691	0.000852471	0.000848745	0.000288278	0.000361006	0.000357092		0.000459471	0.00095271	0.000335459		0.000156169	0.000176855	4.09063e-05		0.05±0.02%	0.1±0.02%	0.03±0%		0.0223386	0.254131	0.0041555		TRUE	FALSE	TRUE	Up-regulated	Modulated
P84245	Histone H3.3	KSTGGKAPR	K14me1	0.0147872	0.0160803	0.0153786	0.033	0.0349145	0.0359776	0.0149991	0.0129886	0.0158125		0.0154154	0.0346307	0.0146001		0.000647339	0.00150893	0.00145358		1.54±0.06%	3.46±0.15%	1.46±0.15%		3.49715e-05	0.42495	7.78976e-05		TRUE	FALSE	TRUE	Up-regulated	Modulated
P84245	Histone H3.3	KQLATKAAR	K18ac	0.0154556	0.0121039	0.0130368	0.0257963	0.0203981	0.0214676	0.0125024	0.011713	0.0113982		0.0135321	0.022554	0.0118712		0.0017299	0.0028584	0.000568858		1.35±0.17%	2.26±0.29%	1.19±0.06%		0.0094686	0.189324	0.00315338		TRUE	FALSE	TRUE	Up-regulated	Modulated
P84245	Histone H3.3	KQLATKAAR	K18acR26me1	0.00109303	0.000856149	0.000854648	0.00309026	0.0025626	0.00260576	0.00106925	0.000997214	0.000963668		0.00093461	0.00275287	0.00101005		0.000137199	0.000292981	5.39494e-05		0.09±0.01%	0.28±0.03%	0.1±0.01%		0.000623598	0.425542	0.000533982		TRUE	FALSE	TRUE	Up-regulated	Modulated
P84245	Histone H3.3	KQLATKAAR	K18me2K23ac	0.0180199	0.014722	0.0139713	0.0292132	0.0243462	0.0253147	0.0177885	0.0173175	0.015978		0.0155711	0.0262914	0.017028		0.00215372	0.00257633	0.000939321		1.56±0.22%	2.63±0.26%	1.7±0.09%		0.00522599	0.343304	0.00425665		TRUE	FALSE	TRUE	Up-regulated	Modulated
P84245	Histone H3.3	KQLATKAAR	K18me2K23me1	0.0533382	0.0484507	0.049807	0.0561766	0.0664003	0.0661381	0.049759	0.0459304	0.040448		0.0505319	0.062905	0.0453791		0.00252313	0.00582843	0.00467992		5.05±0.25%	6.29±0.58%	4.54±0.47%		0.0279315	0.168523	0.0153349		TRUE	FALSE	TRUE	Up-regulated	Modulated
P84245	Histone H3.3	KQLATKAAR	K18me2R26me1	0.0130557	0.0102446	0.00944452	0.0218045	0.0188611	0.0199096	0.0119217	0.0117729	0.0107884		0.0109149	0.0201917	0.0114943		0.00189663	0.00149184	0.000615877		1.09±0.19%	2.02±0.15%	1.15±0.06%		0.00264207	0.641228	0.000733514		TRUE	FALSE	TRUE	Up-regulated	Modulated
P84245	Histone H3.3	KQLATKAAR	K23me1R26me1	0.0604213	0.0544643	0.0552152	0.107493	0.110762	0.107897	0.05852	0.0554185	0.0523812		0.0567003	0.108717	0.0554399		0.00324429	0.0017821	0.00306943		5.67±0.32%	10.87±0.18%	5.54±0.31%		1.69034e-05	0.650584	1.30022e-05		TRUE	FALSE	TRUE	Up-regulated	Modulated
P84245	Histone H3.3	KQLATKAAR	K23me2	0.0193744	0.0172039	0.0170617	0.0421549	0.0417771	0.0427296	0.0191982	0.0176801	0.016619		0.01788	0.0422205	0.0178324		0.00129616	0.000479632	0.00129633		1.79±0.13%	4.22±0.05%	1.78±0.13%		6.88005e-06	0.966278	6.82979e-06		TRUE	FALSE	TRUE	Up-regulated	Modulated
P84245	Histone H3.3	KSTGGKAPR	K9ac	0.00847362	0.00901887	0.00999701	0.0239149	0.0203455	0.0143285	0.00953609	0.00794399	0.0117501		0.00916317	0.0195296	0.00974339		0.000771878	0.00484501	0.0019115		0.92±0.08%	1.95±0.48%	0.97±0.19%		0.0215848	0.651412	0.0312463		TRUE	FALSE	TRUE	Up-regulated	Modulated
P84245	Histone H3.3	KSTGGKAPR	K9acK14me1	0.00429644	0.00342211	0.00370136	0.0153364	0.0131896	0.00842522	0.00515024	0.00410552	0.00422477		0.00380664	0.0123171	0.00449351		0.000446569	0.00353722	0.000571862		0.38±0.04%	1.23±0.35%	0.45±0.06%		0.0144417	0.176417	0.0194055		TRUE	FALSE	TRUE	Up-regulated	Modulated
P84245	Histone H3.3	KSTGGKAPR	K9me1	0.0274443	0.0303169	0.0299481	0.0428115	0.0479893	0.0358507	0.0306168	0.0287072	0.0260514		0.0292365	0.0422172	0.0284585		0.00156294	0.00609104	0.00229288		2.92±0.16%	4.22±0.61%	2.85±0.23%		0.0232638	0.652645	0.0215501		TRUE	FALSE	TRUE	Up-regulated	Modulated
P84245	Histone H3.3	KSTGGKAPR	K9me2	0.0305061	0.0306728	0.02994	0.0497477	0.0664288	0.0626106	0.0313137	0.0288435	0.0280103		0.030373	0.0595957	0.0293892		0.000384096	0.00873968	0.00171796		3.04±0.04%	5.96±0.87%	2.94±0.17%		0.00443397	0.387869	0.00419606		TRUE	FALSE	TRUE	Up-regulated	Modulated
P84245	Histone H3.3	KSTGGKAPR	K9me2K14me1	0.00264702	0.00314347	0.00294154	0.016247	0.0131952	0.0153798	0.00309316	0.00316456	0.00339465		0.00291068	0.0149407	0.00321746		0.00024966	0.00157261	0.000157554		0.29±0.02%	1.49±0.16%	0.32±0.02%		0.000196891	0.146255	0.000211611		TRUE	FALSE	TRUE	Up-regulated	Modulated
P84245	Histone H3.3	KQLATKAAR	R26me1	0.00386442	0.00299155	0.00267875	0.00465411	0.00409068	0.00436612	0.00372569	0.00374111	0.00339727		0.00317824	0.0043703	0.00362136		0.000614487	0.000281739	0.000194218		0.32±0.06%	0.44±0.03%	0.36±0.02%		0.037868	0.299516	0.019255		TRUE	FALSE	TRUE	Up-regulated	Modulated
D3ZJ08	Histone H3	TKQTAR	K4me1R8me1	0.0116289	0.00919446	0.00794679	0.0309261	0.0300123	0.0225253	0.0145391	0.0111119	0.00964928		0.00959004	0.0278212	0.0117668		0.00187265	0.00460909	0.0025098		0.96±0.19%	2.78±0.46%	1.18±0.25%		0.00315618	0.294971	0.00609337		TRUE	FALSE	TRUE	Up-regulated	Modulated
P62804	Histone H4	GKGGKGLGKGGAKR	K12ac	0.000702614	0.000559482	0.000254873	0.00149637	0.00296765	0.00345631	0.000923064	0.000774672	0.000655735		0.000505656	0.00264011	0.00078449		0.000228672	0.0010202	0.000133935		0.05±0.02%	0.26±0.1%	0.08±0.01%		0.024099	0.142478	0.0354037		TRUE	FALSE	TRUE	Up-regulated	Modulated
P62804	Histone H4	KVLR	K20me1R23me1	0.309517	0.299646	0.327043	0.503967	0.518996	0.500688	0.402647	0.406157	0.484166		0.312069	0.507883	0.43099		0.0138756	0.00976206	0.0460851		31.21±1.39%	50.79±0.98%	43.1±4.61%		3.69477e-05	0.0128503	0.0474797		TRUE	TRUE	TRUE	Up-regulated	Modulated
P62804	Histone H4	GKGGKGLGKGGAKR	K5ac	0.0460625	0.0406719	0.0460488	0.077282	0.100198	0.103444	0.0400663	0.0420323	0.0497984		0.0442611	0.0936413	0.0439657		0.00310834	0.0142602	0.00514607		4.43±0.31%	9.36±1.43%	4.4±0.51%		0.00423236	0.936273	0.00475589		TRUE	FALSE	TRUE	Up-regulated	Modulated
P62804	Histone H4	GKGGKGLGKGGAKR	K5acK8acK16ac	0.070729	0.0654784	0.0637055	0.0762065	0.0872037	0.0929953	0.0615679	0.0593442	0.0517479		0.0666376	0.0854685	0.0575533		0.00365244	0.00852785	0.00514911		6.66±0.37%	8.55±0.85%	5.76±0.51%		0.0245437	0.0673112	0.00831774		TRUE	FALSE	TRUE	Up-regulated	Modulated
P62804	Histone H4	SGR	S1ac	0.458105	0.435555	0.42068	0.483896	0.54039	0.532977	0.437476	0.430835	0.408563		0.438113	0.519088	0.425624		0.0188432	0.0307012	0.0151444		43.81±1.88%	51.91±3.07%	42.56±1.51%		0.0176389	0.421482	0.0091119		TRUE	FALSE	TRUE	Up-regulated	Modulated
P15865	Histone H1.2	SGVSLAALKKALAAAGYDVEKNNSR	R78me2	0.0359952	0.0303444	0.0275604	0.015073	0.0199533	0.024072	0.0240536	0.0241557	0.0195218		0.0313	0.0196995	0.0225771		0.00429783	0.00450488	0.00264641		3.13±0.43%	1.97±0.45%	2.26±0.26%		0.0320624	0.040202	0.394125		TRUE	TRUE	FALSE	Down-regulated
D4A7X2	Histone H2A	AGGKAGKDSGKAKAKAVSR	A1acK7ac	0.0585074	0.0608496	0.0564283	0.0538105	0.039366	0.0428201	0.0725567	0.0371541	0.0820465		0.0585951	0.0453322	0.0639191		0.00221193	0.00754278	0.0236599		5.86±0.22%	4.53±0.75%	6.39±2.37%		0.0431357	0.717741	0.264575		TRUE	FALSE	FALSE	Down-regulated
D4A7X2	Histone H2A	HLQLAIRGDEELDSLIKATIAGGGVIPHIHKSLIGKKGQQKTA	K115me1K125me1	0.789447	0.778993	0.772572	0.751997	0.74089	0.721156	0.767953	0.751607	0.761018		0.780337	0.738014	0.760193		0.00851757	0.0156203	0.00820384		78.03±0.85%	73.8±1.56%	76.02±0.82%		0.01461	0.0419521	0.0950403		TRUE	TRUE	FALSE	Down-regulated
Q6LED0	Histone H3.2	KSAPATGGVKKPHR	K27me1K36me1K37me2	0.000741478	0.000762538	0.000798154	0.000480822	0.000390642	0.000468079	0.000708724	0.000649751	0.00108986		0.00076739	0.000446514	0.000816111		2.86481e-05	4.88044e-05	0.000238899		0.08±0%	0.04±0%	0.08±0.02%		0.000602732	0.743488	0.058467		TRUE	FALSE	FALSE	Down-regulated
Q6LED0	Histone H3.2	KSAPATGGVKKPHR	K36me1K37me1	0.128748	0.135649	0.135431	0.108018	0.119728	0.11791	0.122009	0.121001	0.109106		0.133276	0.115219	0.117372		0.0039228	0.00630186	0.00717604		13.33±0.39%	11.52±0.63%	11.74±0.72%		0.0135493	0.0280885	0.716059		TRUE	TRUE	FALSE	Down-regulated
P84245	Histone H3.3	KQLATKAAR	K18acK23acR26me1	0.000307182	0.000272361	0.000293534	0.00025006	0.000216648	0.000262555	0.00028904	0.000246637	0.000404034		0.000291026	0.000243087	0.000313237		1.75455e-05	2.37345e-05	8.14405e-05		0.03±0%	0.02±0%	0.03±0.01%		0.048163	0.668231	0.225321		TRUE	FALSE	FALSE	Down-regulated
P84245	Histone H3.3	KSAPSTGGVKKPHR	K27acK36me1K37me1	0.127406	0.1262	0.135524	0.0539532	0.0972407	0.0884888	0.155528	0.123631	0.110272		0.12971	0.0798942	0.12981		0.00507115	0.0228878	0.0232521		12.97±0.51%	7.99±2.29%	12.98±2.33%		0.0211929	0.994535	0.0569892		TRUE	FALSE	FALSE	Down-regulated
P84245	Histone H3.3	EIAQDFKTDLR	K79me2	0.0308874	0.032125	0.0314189	0.0257047	0.0275507	0.0285181	0.0273552	0.0259121	0.0292207		0.0314771	0.0272578	0.027496		0.000620836	0.00142939	0.00165876		3.15±0.06%	2.73±0.14%	2.75±0.17%		0.0093814	0.0176419	0.859729		TRUE	TRUE	FALSE	Down-regulated
P62804	Histone H4	GKGGKGLGKGGAKR	K5acK8acK12ac	0.0127348	0.00908328	0.00934491	0.00127726	0.00394752	0.00456434	0.0036264	0.00567956	0.000965946		0.0103877	0.00326304	0.00342397		0.00203687	0.00174717	0.00236332		1.04±0.2%	0.33±0.17%	0.34±0.24%		0.0100426	0.0180562	0.929003		TRUE	TRUE	FALSE	Down-regulated
P62804	Histone H4	GKGGKGLGKGGAKR	K5acK8acK12acK16ac	0.0228121	0.0201242	0.0181761	0.00777468	0.00634944	0.00584743	0.00494591	0.00375941	0.00192919		0.0203708	0.00665718	0.00354484		0.00232781	0.0009998	0.00151976		2.04±0.23%	0.67±0.1%	0.35±0.15%		0.00072094	0.000468023	0.0414167		TRUE	TRUE	TRUE	Down-regulated
P62804	Histone H4	KVLR	R23me2	0.37504	0.366848	0.318859	0.0458393	0.0296798	0.0628369	0.223512	0.213883	0.061495		0.353582	0.0461187	0.166297		0.0303489	0.0165804	0.0908885		35.36±3.03%	4.61±1.66%	16.63±9.09%		0.000103767	0.0276489	0.0873511		TRUE	TRUE	FALSE	Down-regulated
P15865	Histone H1.2	SETAPAAPAAPAPAEKTPIKKKAR	S1ac	0.532734	0.523667	0.523523	0.551128	0.567148	0.56495	0.567412	0.567056	0.564485		0.526641	0.561076	0.566317		0.00527676	0.00868464	0.00159674		52.66±0.53%	56.11±0.87%	56.63±0.16%		0.00420886	0.000238204	0.361959		TRUE	TRUE	FALSE	Up-regulated
P15865	Histone H1.2	SETAPAAPAAPAPAEKTPIKKKAR	S1acK20me1R24me1	0.0159886	0.0155098	0.0163124	0.0564219	0.0415513	0.0267979	0.0286731	0.0483128	0.0460322		0.0159369	0.0415904	0.041006		0.000403792	0.014812	0.0107413		1.59±0.04%	4.16±1.48%	4.1±1.07%		0.0399939	0.0156096	0.958539		TRUE	TRUE	FALSE	Up-regulated
D4A7X2	Histone H2A	AGGKAGKDSGKAKAKAVSR	K4acK7me3K13acK15ac	0	0	0	0.00097233	0.000231461	0.00100114	0.000538846	0.00119953	0.00150443		0	0.000734977	0.00108094		0	0.000436296	0.000493597		0±0%	0.07±0.04%	0.11±0.05%		0.0433392	0.0192184	0.414492		TRUE	TRUE	FALSE	Up-regulated
D4A7X2	Histone H2A	HLQLAIRGDEELDSLIKATIAGGGVIPHIHKSLIGKKGQQKTA	K77me1K87me1	0.134487	0.145495	0.142728	0.163248	0.168727	0.185809	0.157398	0.157596	0.157127		0.140903	0.172595	0.157374		0.00572634	0.0117669	0.000235243		14.09±0.57%	17.26±1.18%	15.74±0.02%		0.0137558	0.00760987	0.0886194		TRUE	TRUE	FALSE	Up-regulated
P84245	Histone H3.3	KSAPSTGGVKKPHR	K27acK36me1R40me1	0	0.000318964	0.000267187	0.00271278	0.00266859	0.000969142	0.00365755	0.00504923	0.00765564		0.000195384	0.00211684	0.00545414		0.000171176	0.000994178	0.00202957		0.02±0.02%	0.21±0.1%	0.55±0.2%		0.0299615	0.0110577	0.0627903		TRUE	TRUE	FALSE	Up-regulated
P62804	Histone H4	KVLR	K20me2	0.124658	0.126066	0.144776	0.239704	0.228537	0.215852	0.16963	0.181241	0.222488		0.131833	0.228031	0.19112		0.0112306	0.0119341	0.0277789		13.18±1.12%	22.8±1.19%	19.11±2.78%		0.000526974	0.026606	0.10196		TRUE	TRUE	FALSE	Up-regulated
P43278	Histone H1.0	TENSTSTPAAKPKR	T1ac	0.0251009	0.0756552	0.0390206	0.0596126	0.0306562	0.0303149	0.0893353	0.0640544	0.0550165		0.0465922	0.0401946	0.0694687		0.0261138	0.0168174	0.0177885		4.66±2.61%	4.02±1.68%	6.95±1.78%		0.739297	0.278119	0.107075		FALSE	FALSE	FALSE
P15865	Histone H1.2	SGVSLAALKKALAAAGYDVEKNNSR	K63me2	0.0323068	0.0324023	0.0299738	0.0333389	0.0167097	0.0204503	0.0333044	0.0273013	0.0135196		0.031561	0.0234996	0.0247084		0.00137536	0.00872388	0.010144		3.16±0.14%	2.35±0.87%	2.47±1.01%		0.189037	0.310772	0.883229		FALSE	FALSE	FALSE
P15865	Histone H1.2	SETAPAAPAAPAPAEKTPIKKKAR	S1acK22me1	0.0262839	0.0345756	0.0350792	0.0155251	0.0183607	0.0298741	0.0316696	0.0240789	0.0205045		0.0319796	0.0212533	0.0254177		0.00493899	0.00759924	0.00570164		3.2±0.49%	2.13±0.76%	2.54±0.57%		0.109706	0.206361	0.489999		FALSE	FALSE	FALSE
D3ZBN0	Histone H1.5	SETAPAETTAPAPVEKSPAKKKTKKAGAAKR	S1ac	0.0247019	0.00638099	0.00240077	0.0200794	0.01529	0.000241988	0.00398399	0.00442557	0.002531		0.0111612	0.0118705	0.00364686		0.0118943	0.0103514	0.000991261		1.12±1.19%	1.19±1.04%	0.36±0.1%		0.941643	0.336795	0.242621		FALSE	FALSE	FALSE
D3ZBN0	Histone H1.5	SETAPAETTAPAPVEKSPAKKKTKKAGAAKR	S1acK24me1	0.956684	0.967059	0.658847	0.921856	0.95667	0.667439	0.718026	0.682784	0.643738		0.860863	0.848655	0.681516		0.175028	0.1579	0.0371601		86.09±17.5%	84.87±15.79%	68.15±3.72%		0.932836	0.157555	0.148877		FALSE	FALSE	FALSE
Q64598	Histone H2A type 1-F	AGLQFPVGR	R29me1	0.000597638	0.00057589	0.000429226	0.0011762	0.000755695	0.000671613	0.000786932	0.000600191	0.000540106		0.000534251	0.000867835	0.00064241		9.16025e-05	0.00027034	0.000128715		0.05±0.01%	0.09±0.03%	0.06±0.01%		0.112955	0.301328	0.262203		FALSE	FALSE	FALSE
A9UMV8	Histone H2A.J	GKQGGKVR	K5ac	1	1	1	1	1	1	1	1	1		1	1	1		0	0	0		100±0%	100±0%	100±0%		#DIV/0!	#DIV/0!	#DIV/0!		FALSE	FALSE	FALSE
P0C0S7	Histone H2A.Z	AGGKAGKDSGKAKTKAVSR	A1ac	0.184222	0.169817	0.220263	0.263123	0.270038	0.395179	0.228419	0.213508	0.301475		0.191434	0.309447	0.247801		0.0259847	0.0743269	0.0470772		19.14±2.6%	30.94±7.43%	24.78±4.71%		0.0603017	0.143606	0.29166		FALSE	FALSE	FALSE
P0C0S7	Histone H2A.Z	AGGKAGKDSGKAKTKAVSR	A1acK7acK11ac	0.0841685	0.0526468	0.0648574	0.0667391	0.0377632	0.0417759	0.0419898	0.0314795	0.0627081		0.0672242	0.0487594	0.0453925		0.0158936	0.0156996	0.01589		6.72±1.59%	4.88±1.57%	4.54±1.59%		0.225519	0.167757	0.806928		FALSE	FALSE	FALSE
P0C0S7	Histone H2A.Z	AGGKAGKDSGKAKTKAVSR	K4acK7ac	0.0199406	0.0203826	0.0227921	0.030148	0.0215405	0.0430129	0.0135098	0.013199	0.0395702		0.0210384	0.0315671	0.022093		0.00153472	0.0108063	0.0151365		2.1±0.15%	3.16±1.08%	2.21±1.51%		0.170082	0.910225	0.42743		FALSE	FALSE	FALSE
P0C0S7	Histone H2A.Z	AGGKAGKDSGKAKTKAVSR	K4acK7acK11ac	0.0412177	0.0264799	0.0395482	0.0413932	0.0206167	0.0240368	0.0228107	0.0187675	0.0321053		0.0357486	0.0286822	0.0245612		0.00807025	0.01114	0.00683903		3.57±0.81%	2.87±1.11%	2.46±0.68%		0.423883	0.140936	0.614057		FALSE	FALSE	FALSE
D4A7X2	Histone H2A	AGGKAGKDSGKAKAKAVSR	A1ac	0.00484774	0.00548782	0.00872597	0.0783064	0.0047098	0.000914758	0.00842368	0.00228988	0.000656044		0.00635384	0.027977	0.00378987		0.0020791	0.0436278	0.0040953		0.64±0.21%	2.8±4.36%	0.38±0.41%		0.439519	0.388337	0.393191		FALSE	FALSE	FALSE
Q6I8Q6	Histone H2A	VTIAQGGVLPNIQAVLLPKKTESHHKSKGK	K118me2K119me2K125ac	0.0604522	0.0588863	0.0720775	0.0577624	0.0586493	0.0512554	0.0776543	0.0752802	0.0730664		0.0638053	0.055889	0.0753336		0.00720657	0.00403728	0.00229443		6.38±0.72%	5.59±0.4%	7.53±0.23%		0.172272	0.057571	0.00191887		FALSE	FALSE	TRUE
D4AEC0	Histone H2A	GDEELDSLIKATIAGGGVIPHIHKSLIGKKGQQKTA	K120me1K125me1	1	1	1	1	1	1	1	1	1		1	1	1		0	0	0		100±0%	100±0%	100±0%		#DIV/0!	#DIV/0!	#DIV/0!		FALSE	FALSE	FALSE
D4A7X2	Histone H2A	AGGKAGKDSGKAKAKAVSR	K4ac	0	0	0	0.000859761	0	0.000791206	3.15497e-05	0	0.00145019		0	0.000550322	0.000493912		0	0.000477824	0.000828307		0±0%	0.06±0.05%	0.05±0.08%		0.116802	0.360047	0.923534		FALSE	FALSE	FALSE
D4A7X2	Histone H2A	AGGKAGKDSGKAKAKAVSR	K4acK7ac	0.0138652	0.0150029	0.0123387	0.0143968	0.00716547	0.0115811	0.00954375	0.00927622	0.0122074		0.0137356	0.0110478	0.0103425		0.00133684	0.00364505	0.00162063		1.37±0.13%	1.1±0.36%	1.03±0.16%		0.296671	0.0489377	0.774689		FALSE	TRUE	FALSE
D4A7X2	Histone H2A	AGGKAGKDSGKAKAKAVSR	K4acK7acK13acK15ac	0.0190307	0.0214458	0.0226243	0.00102795	0.031099	0.0304704	0.0154851	0.0158035	0.0187824		0.0210336	0.0208658	0.0166903		0.00183193	0.017183	0.00181878		2.1±0.18%	2.09±1.72%	1.67±0.18%		0.987387	0.0434973	0.69704		FALSE	TRUE	FALSE
D3ZWE0	Histone H2A	GKQGGKAR	K5ac	0.899551	0.891007	0.927565	0.86105	0.897578	0.93465	0.913932	0.937099	0.920649		0.906041	0.897759	0.923893		0.0191237	0.0368004	0.0119195		90.6±1.91%	89.78±3.68%	92.39±1.19%		0.746865	0.241918	0.306889		FALSE	FALSE	FALSE
D3ZXP3	Histone H2A	GKTGGKAR	K5ac	1	1	1	1	1	1	1	1	1		1	1	1		0	0	0		100±0%	100±0%	100±0%		#DIV/0!	#DIV/0!	#DIV/0!		FALSE	FALSE	FALSE
D3ZWE0	Histone H2A	GKQGGKAR	K5acK9ac	0.0771087	0.0832762	0.0723623	0.0850408	0.078075	0.0574143	0.0800395	0.0620339	0.0792778		0.0775824	0.07351	0.0737837		0.00547234	0.0143679	0.0101828		7.76±0.55%	7.35±1.44%	7.38±1.02%		0.670216	0.599685	0.979814		FALSE	FALSE	FALSE
D4A7X2	Histone H2A	AGGKAGKDSGKAKAKAVSR	K7ac	0.149652	0.197958	0.217197	0.0913283	0.139871	0.150129	0.223328	0.20054	0.327269		0.188269	0.12711	0.250379		0.0347994	0.0314091	0.0675564		18.83±3.48%	12.71±3.14%	25.04±6.76%		0.0867065	0.229812	0.0456589		FALSE	FALSE	TRUE
D3ZWE0	Histone H2A	HLQLAVR	R88me1	1	1	1	1	1	1	1	1	1		1	1	1		0	0	0		100±0%	100±0%	100±0%		#DIV/0!	#DIV/0!	#DIV/0!		FALSE	FALSE	FALSE
F1LP73	Histone H2B-3	PDPAKSAPAPKKGSKKAVTKVQKKDGKKR	K16ac	0.0876005	0.0788466	0.0709201	0.0776602	0.10189	0.158675	0.0998938	0.128075	0.136223		0.0791224	0.112742	0.121397		0.00834361	0.0415832	0.0190629		7.91±0.83%	11.27±4.16%	12.14±1.91%		0.241701	0.0244768	0.759554		FALSE	TRUE	FALSE
D3Z8U0	Histone H2B	PETAKSAPAPKKGSKKAVTKAQKKDGKKR	K11me2K12acK15acK16me2	1	1	1	1	1	1	1	1	1		1	1	1		0	0	0		100±0%	100±0%	100±0%		#DIV/0!	#DIV/0!	#DIV/0!		FALSE	FALSE	FALSE
D3ZNZ9	Histone H2B	LLLPGELAKHAVSEGTKAVTKYTSSK	K120me2	0.21345	0.193114	0.20179	0.185426	0.181851	0.148814	0.18545	0.186942	0.191393		0.202785	0.17203	0.187928		0.0102043	0.0201855	0.00309161		20.28±1.02%	17.2±2.02%	18.79±0.31%		0.0780771	0.0732869	0.248807		FALSE	FALSE	FALSE
D3ZNZ9	Histone H2B	LLLPGELAKHAVSEGTKAVTKYTSSK	K125me2	0.0160452	0.0175724	0.0181217	0.0188446	0.0177553	0.0205425	0.0152842	0.020358	0.0177362		0.0172464	0.0190474	0.0177928		0.00107597	0.00140461	0.0025374		1.72±0.11%	1.9±0.14%	1.78±0.25%		0.152676	0.748615	0.495343		FALSE	FALSE	FALSE
G3V9C7	Histone H2B	PEPAKSAPAPKKGSKKAVTKAQKKDGKKR	K12acK15ac	0.138298	0.158716	0.177371	0.173714	0.164145	0.140783	0.157979	0.190133	0.173939		0.158128	0.159547	0.174017		0.0195433	0.0169397	0.0160771		15.81±1.95%	15.95±1.69%	17.4±1.61%		0.928844	0.337961	0.343644		FALSE	FALSE	FALSE
D3ZNZ9	Histone H2B	STPAPKKGSKKAITKAQKKDGKKR	K12acK15acK16ac	0.181879	0.225525	0.196805	0.219273	0.27546	0.229048	0.142178	0.175614	0.233869		0.201403	0.24126	0.183887		0.0221831	0.0300181	0.046402		20.14±2.22%	24.13±3%	18.39±4.64%		0.138061	0.586987	0.146559		FALSE	FALSE	FALSE
G3V9C7	Histone H2B	PEPAKSAPAPKKGSKKAVTKAQKKDGKKR	K12acK15acK16acK20ac	0.0202913	0.0210677	0.0225548	0.0262335	0.0228362	0.0200039	0.0261832	0.0238705	0.025334		0.0213046	0.0230245	0.0251293		0.00115019	0.00311906	0.00116986		2.13±0.12%	2.3±0.31%	2.51±0.12%		0.420844	0.0156309	0.335285		FALSE	TRUE	FALSE
G3V9C7	Histone H2B	PEPAKSAPAPKKGSKKAVTKAQKKDGKKR	K12acK15acK20me3	0.0659782	0.0592427	0.0614287	0.0810173	0.0669026	0.0590327	0.0680782	0.0750256	0.0592638		0.0622166	0.0689842	0.0674559		0.00343617	0.0111391	0.00789933		6.22±0.34%	6.9±1.11%	6.75±0.79%		0.371522	0.351562	0.855743		FALSE	FALSE	FALSE
G3V9C7	Histone H2B	PEPAKSAPAPKKGSKKAVTKAQKKDGKKR	K15acK16acK20ac	0.0234967	0.0243425	0.0209187	0.0254224	0.0182555	0.0165201	0.0265551	0.0295038	0.0216993		0.0229193	0.020066	0.0259194		0.00178343	0.00471923	0.00394088		2.29±0.18%	2.01±0.47%	2.59±0.39%		0.382746	0.295911	0.1745		FALSE	FALSE	FALSE
D3ZNZ9	Histone H2B	EVQTAVRLLLPGELAKHAVSEGTKAVTKYTSSK	R99me1	0.0153984	0.037676	0.0207235	0.0319434	0.0286679	0.06512	0.0627922	0.0398844	0.0397093		0.0245993	0.0419104	0.047462		0.0116335	0.0201667	0.0132767		2.46±1.16%	4.19±2.02%	4.75±1.33%		0.267248	0.0883013	0.71079		FALSE	FALSE	FALSE
Q6LED0	Histone H3.2	KSAPATGGVKKPHR	K27ac	0.0300435	0.0276048	0.0263929	0.0339394	0.0277561	0.0274593	0.0262255	0.0264424	0.0269319		0.0280137	0.0297183	0.0265333		0.00185929	0.00365861	0.000361871		2.8±0.19%	2.97±0.37%	2.65±0.04%		0.511697	0.247251	0.207876		FALSE	FALSE	FALSE
Q6LED0	Histone H3.2	KSAPATGGVKKPHR	K27me1	0.0691808	0.0571242	0.0564952	0.0504568	0.0502805	0.0621614	0.0661981	0.0655985	0.0903775		0.0609334	0.0542995	0.074058		0.00714938	0.00680915	0.0141362		6.09±0.71%	5.43±0.68%	7.41±1.41%		0.309196	0.224608	0.09463		FALSE	FALSE	FALSE
Q6LED0	Histone H3.2	KSAPATGGVKKPHR	K27me1K37me2	0.0285963	0.0269343	0.0249499	0.0327591	0.0253412	0.0276233	0.0280718	0.0300057	0.0277796		0.0268268	0.0285746	0.028619		0.00182559	0.0037993	0.00120976		2.68±0.18%	2.86±0.38%	2.86±0.12%		0.512371	0.22934	0.985521		FALSE	FALSE	FALSE
Q6LED0	Histone H3.2	KSAPATGGVKKPHR	K27me2K36me1	0.000677756	0.000674164	0.000909715	7.51407e-05	0.00136754	0.000174953	0.000941158	6.05543e-05	0.000154936		0.000753878	0.000539211	0.00038555		0.00013497	0.000719087	0.00048348		0.08±0.01%	0.05±0.07%	0.04±0.05%		0.638063	0.272636	0.774056		FALSE	FALSE	FALSE
Q6LED0	Histone H3.2	KSAPATGGVKKPHR	K27me2K37me2	0.00228422	0.00328243	0.00412452	0.00259686	0.00495637	0.00620234	0.00364963	0.00235636	0.00105515		0.00323039	0.00458519	0.00235371		0.000921253	0.00183117	0.00129724		0.32±0.09%	0.46±0.18%	0.24±0.13%		0.316153	0.393951	0.160119		FALSE	FALSE	FALSE
P84245	Histone H3.3	KSTGGKAPR	K14me2	0.000584094	0.000545968	0.000771688	2.35861e-05	0.000521752	0.000529329	0.000809016	0.00081604	0.00060457		0.000633917	0.000358222	0.000743208		0.000120827	0.000289828	0.000120116		0.06±0.01%	0.04±0.03%	0.07±0.01%		0.202969	0.328814	0.100725		FALSE	FALSE	FALSE
P84245	Histone H3.3	KQLATKAAR	K18acK23ac	0.0832988	0.0738442	0.0729198	0.0663206	0.0556085	0.0385523	0.0697632	0.0649273	0.0674971		0.0766876	0.0534938	0.0673959		0.00574405	0.0140044	0.00241958		7.67±0.57%	5.35±1.4%	6.74±0.24%		0.0567435	0.0611924	0.165459		FALSE	FALSE	FALSE
P84245	Histone H3.3	KQLATKAAR	K18me1	8.50807e-05	4.09789e-05	0.000119557	7.76981e-05	0.000453579	6.67745e-05	0.000332292	0.000210455	0.000298103		8.18721e-05	0.00019935	0.000280283		3.9387e-05	0.000220236	6.28428e-05		0.01±0%	0.02±0.02%	0.03±0.01%		0.414541	0.00978036	0.573574		FALSE	TRUE	FALSE
P84245	Histone H3.3	KQLATKAAR	K18me1K23ac	0.00445043	0.00368712	0.00354831	0.00335397	0.00305362	0.00456544	0.0040189	0.00420171	0.0056278		0.00389529	0.00365768	0.00461614		0.000485755	0.000800362	0.000880881		0.39±0.05%	0.37±0.08%	0.46±0.09%		0.682947	0.282353	0.235535		FALSE	FALSE	FALSE
P84245	Histone H3.3	KQLATKAAR	K18me2	0.00120797	0.000840745	0.000537133	0.00556901	0.000846722	0.00053075	0.000809886	0.000400014	0.000345956		0.000861948	0.00231549	0.000518619		0.000335918	0.00282205	0.000253689		0.09±0.03%	0.23±0.28%	0.05±0.03%		0.425734	0.230621	0.333699		FALSE	FALSE	FALSE
P84245	Histone H3.3	KQLATKAAR	K18me3	0.00181959	0.00118156	0.00144076	0.00183861	0.00154234	0.00161262	0.00128761	0.00125149	0.00131476		0.00148064	0.00166452	0.00128462		0.000320881	0.000154808	3.17395e-05		0.15±0.03%	0.17±0.02%	0.13±0%		0.421863	0.351781	0.0141012		FALSE	FALSE	TRUE
P84245	Histone H3.3	KQLATKAAR	K23me3	0.0014126	0.00148288	0.00192667	0.00235586	0.00184814	0.00209858	0.00157475	0.00144325	0.00233822		0.00160738	0.00210086	0.00178541		0.000278736	0.000253868	0.000483247		0.16±0.03%	0.21±0.03%	0.18±0.05%		0.0860066	0.60989	0.373503		FALSE	FALSE	FALSE
P84245	Histone H3.3	KSAPSTGGVKKPHR	K27ac	8.87433e-05	0	0	9.22645e-05	5.86228e-08	7.18662e-05	0	5.29126e-05	0.000152888		2.95811e-05	5.47297e-05	6.86002e-05		5.1236e-05	4.84327e-05	7.76418e-05		0±0.01%	0.01±0%	0.01±0.01%		0.570134	0.507758	0.805877		FALSE	FALSE	FALSE
P84245	Histone H3.3	KSAPSTGGVKKPHR	K27acK36me1	0.000140155	0.000299731	0.000162955	0.000114725	0.00016293	0	0.000126302	0	0		0.000200947	9.25518e-05	4.21005e-05		8.63059e-05	8.36977e-05	7.29203e-05		0.02±0.01%	0.01±0.01%	0±0.01%		0.193403	0.0715886	0.475193		FALSE	FALSE	FALSE
P84245	Histone H3.3	KSAPSTGGVKKPHR	K27acK36me2	0.148463	0.165973	0.181705	0.0995571	0.170008	0.175012	0.205613	0.175811	0.185025		0.16538	0.148192	0.188816		0.0166289	0.0421936	0.0152582		16.54±1.66%	14.82±4.22%	18.88±1.53%		0.54739	0.146472	0.191902		FALSE	FALSE	FALSE
P84245	Histone H3.3	KSAPSTGGVKKPHR	K27acK37me1	0.0151998	0.0257544	0.0227473	0.0108148	0.0132342	0.0160228	0.0216291	0.0182933	0.0190535		0.0212338	0.0133573	0.0196587		0.0054376	0.00260616	0.00174829		2.12±0.54%	1.34±0.26%	1.97±0.17%		0.0864426	0.657827	0.0254018		FALSE	FALSE	TRUE
P84245	Histone H3.3	KSAPSTGGVKKPHR	K27acK37me3	0.000697129	0.000212793	0.000465102	0.000371374	0.000286164	0.000524377	0.000592683	7.8342e-05	0.000231689		0.000458341	0.000393972	0.000300905		0.000242239	0.000120703	0.000264064		0.05±0.02%	0.04±0.01%	0.03±0.03%		0.701499	0.489065	0.608345		FALSE	FALSE	FALSE
P84245	Histone H3.3	KSAPSTGGVKKPHR	K27me1K37me2	0.0455868	0.0316902	0.0202616	0.180565	0.0500988	0.0313269	0.0277521	0.015274	0.0125532		0.0325129	0.0873303	0.0185264		0.0126826	0.0812875	0.00810464		3.25±1.27%	8.73±8.13%	1.85±0.81%		0.31273	0.182786	0.218374		FALSE	FALSE	FALSE
P84245	Histone H3.3	KSAPSTGGVKKPHR	K27me2K36me2	0.290787	0.306126	0.310229	0.409179	0.322398	0.330662	0.284761	0.329018	0.34673		0.30238	0.35408	0.32017		0.0102478	0.0478958	0.0319181		30.24±1.02%	35.41±4.79%	32.02±3.19%		0.14152	0.410037	0.365209		FALSE	FALSE	FALSE
P84245	Histone H3.3	KSAPSTGGVKKPHR	K27me3K36me2	0.365067	0.33761	0.320019	0.23649	0.331247	0.340354	0.288636	0.320988	0.309125		0.340899	0.302697	0.30625		0.0227034	0.0575174	0.0163669		34.09±2.27%	30.27±5.75%	30.62±1.64%		0.344874	0.098612	0.923		FALSE	FALSE	FALSE
P84245	Histone H3.3	KSTGGKAPR	K9acK14ac	0.0177143	0.0166621	0.017999	0.0197243	0.0158574	0.013839	0.0141385	0.00951144	0.0114817		0.0174585	0.0164736	0.0117106		0.000704194	0.00299067	0.00232202		1.75±0.07%	1.65±0.3%	1.17±0.23%		0.608329	0.0148169	0.0948648		FALSE	TRUE	FALSE
P84245	Histone H3.3	KSTGGKAPR	K9acK14me3	0.0907307	0.100924	0.0909727	0.0760914	0.072488	0.0992886	0.112881	0.142759	0.115782		0.094209	0.0826227	0.123807		0.00581622	0.0145452	0.0164765		9.42±0.58%	8.26±1.45%	12.38±1.65%		0.269393	0.042643	0.0315041		FALSE	TRUE	TRUE
P84245	Histone H3.3	KSTGGKAPR	K9me1K14ac	0.101591	0.0982237	0.102881	0.109429	0.101836	0.0989111	0.105404	0.100986	0.107771		0.100899	0.103392	0.104721		0.00240467	0.00542872	0.003444		10.09±0.24%	10.34±0.54%	10.47±0.34%		0.507273	0.190159	0.738515		FALSE	FALSE	FALSE
P84245	Histone H3.3	KSTGGKAPR	K9me1K14me2	0.00420744	0.00539344	0.00619366	0.00694399	0.00487624	0.00430523	0.00602173	0.00671075	0.00663651		0.00526485	0.00537515	0.00645633		0.00099933	0.00138833	0.000378201		0.53±0.1%	0.54±0.14%	0.65±0.04%		0.916452	0.125612	0.263005		FALSE	FALSE	FALSE
P84245	Histone H3.3	KSTGGKAPR	K9me3K14ac	2.43138e-05	0.000146673	0.000140877	6.56743e-05	0.000106191	0.000347477	0.000375746	0.000370598	0.000257898		0.000103955	0.000173114	0.000334747		6.90318e-05	0.000152355	6.66033e-05		0.01±0.01%	0.02±0.02%	0.03±0.01%		0.513481	0.0140618	0.167531		FALSE	TRUE	FALSE
D4A0P4	Histone H3	KQLATKVAR	K18me2R26me1	0.265481	0.239321	0.235283	0.233454	0.195699	0.19554	0.224168	0.232208	0.233844		0.246695	0.208231	0.230073		0.0163939	0.0218438	0.00517944		24.67±1.64%	20.82±2.18%	23.01±0.52%		0.0712601	0.169339	0.167232		FALSE	FALSE	FALSE
D3ZJ08	Histone H3	TKQTAR	K4ac	0.0143628	0.018649	0.0216002	0.0262497	0.0155521	0.00986935	0.0214972	0.0228388	0.0228665		0.018204	0.0172237	0.0224008		0.00363915	0.00831712	0.000782694		1.82±0.36%	1.72±0.83%	2.24±0.08%		0.860741	0.122561	0.343534		FALSE	FALSE	FALSE
D3ZJ08	Histone H3	TKQTAR	K4me1	0.00679753	0.00811021	0.00707786	0.00808495	0.0082491	0.00894783	0.00716528	0.00605057	0.00690863		0.00732853	0.00842729	0.00670816		0.000691311	0.000458211	0.00058377		0.73±0.07%	0.84±0.05%	0.67±0.06%		0.0834316	0.300711	0.0159659		FALSE	FALSE	TRUE
D4A0P4	Histone H3	KQLATKVAR	R26me1	0.734519	0.760679	0.764717	0.766546	0.804301	0.80446	0.775832	0.767792	0.766156		0.753305	0.791769	0.769927		0.0163939	0.0218438	0.00517944		75.33±1.64%	79.18±2.18%	76.99±0.52%		0.0712601	0.169339	0.167232		FALSE	FALSE	FALSE
P62804	Histone H4	GKGGKGLGKGGAKR	K12acK16ac	0.205031	0.270309	0.261208	0.205673	0.224308	0.193296	0.240492	0.220048	0.233588		0.245516	0.207759	0.231376		0.0353549	0.0156113	0.0104001		24.55±3.54%	20.78±1.56%	23.14±1.04%		0.165884	0.542691	0.094672		FALSE	FALSE	FALSE
P62804	Histone H4	GKGGKGLGKGGAKR	K16ac	0.00261868	0.00298561	0.00285192	0.000552325	0.0026991	0.0026911	0.00350053	0.00303216	0.00324708		0.00281874	0.00198084	0.00325992		0.0001857	0.00123714	0.000234447		0.28±0.02%	0.2±0.12%	0.33±0.02%		0.310534	0.0629708	0.153314		FALSE	FALSE	FALSE
P62804	Histone H4	KVLR	K20acR23me1	0.00032404	0.000270083	0.000337093	0.000542191	0.000532469	0.000355716	0.000383433	0.000337743	0.000360453		0.000310405	0.000476792	0.000360543		3.55252e-05	0.000104968	2.2845e-05		0.03±0%	0.05±0.01%	0.04±0%		0.0600095	0.108939	0.134159		FALSE	FALSE	FALSE
P62804	Histone H4	KVLR	K20me1	0.0370951	0.0445729	0.0365267	0.0470445	0.0483753	0.0430619	0.0331737	0.0353108	0.0431827		0.0393983	0.0461606	0.0372224		0.0044904	0.0027648	0.00527122		3.94±0.45%	4.62±0.28%	3.72±0.53%		0.0904985	0.615187	0.0599906		FALSE	FALSE	FALSE
P62804	Histone H4	KVLR	K20me1R23me2	0.000186674	0.00638694	5.60508e-05	5.76103e-05	3.87689e-05	0.000115925	6.01997e-05	2.25492e-05	4.3987e-05		0.00220989	7.07679e-05	4.22453e-05		0.00361802	4.02255e-05	1.88856e-05		0.22±0.36%	0.01±0%	0±0%		0.363723	0.35802	0.328574		FALSE	FALSE	FALSE
P62804	Histone H4	KVLR	K20me2R23me1	0.0592281	0.0632904	0.0592127	0.0950799	0.101774	0.051006	0.0561531	0.0569139	0.0681743		0.060577	0.0826198	0.0604138		0.00234981	0.0275822	0.00673157		6.06±0.23%	8.26±2.76%	6.04±0.67%		0.239927	0.970269	0.246979		FALSE	FALSE	FALSE
P62804	Histone H4	KVLR	K20me3	0.062585	0.0636781	0.0738911	0.0523743	0.0564307	0.0694027	0.0821582	0.0725285	0.0800879		0.0667181	0.0594026	0.0782582		0.00623606	0.00889471	0.00506889		6.67±0.62%	5.94±0.89%	7.83±0.51%		0.308244	0.0676851	0.0332137		FALSE	FALSE	TRUE
P62804	Histone H4	GKGGKGLGKGGAKR	K5acK12ac	0.00254807	0.00227881	0.00193587	0.00163627	0.000474844	0.00161431	0.00206242	0.00194101	0.00205977		0.00225425	0.00124181	0.00202107		0.000306838	0.0006643	6.93439e-05		0.23±0.03%	0.12±0.07%	0.2±0.01%		0.0746407	0.268497	0.113394		FALSE	FALSE	FALSE
P62804	Histone H4	GKGGKGLGKGGAKR	K5acK16ac	0.167325	0.157558	0.161479	0.264267	0.178695	0.185483	0.174549	0.173117	0.17633		0.16212	0.209482	0.174665		0.00491497	0.0475665	0.00161009		16.21±0.49%	20.95±4.76%	17.47±0.16%		0.16141	0.013683	0.273887		FALSE	TRUE	FALSE
P62804	Histone H4	GKGGKGLGKGGAKR	K5me1	0.0193291	0.0175554	0.0192463	0.0107265	0.0218155	0.0199527	0.013341	0.0161917	0.015355		0.0187102	0.0174982	0.0149626		0.001001	0.00593796	0.00146531		1.87±0.1%	1.75±0.59%	1.5±0.15%		0.744956	0.0216214	0.512411		FALSE	TRUE	FALSE
P62804	Histone H4	GKGGKGLGKGGAKR	K5me2K16ac	0.0116994	0.0109462	0.00991952	0.0100798	0.00828739	0.00949246	0.00830667	0.0116727	0.00997052		0.010855	0.00928654	0.0099833		0.000893424	0.000913761	0.00168305		1.09±0.09%	0.93±0.09%	1±0.17%		0.10068	0.472478	0.562795		FALSE	FALSE	FALSE
P62804	Histone H4	GKGGKGLGKGGAKR	K5me2K8acK12acK16ac	0.00108259	0.00078571	0.000853651	0.000586691	0.00193932	0.00108073	0.0022274	0.00188509	0.00285357		0.000907316	0.00120225	0.00232202		0.000155545	0.000684451	0.000491123		0.09±0.02%	0.12±0.07%	0.23±0.05%		0.50706	0.00892884	0.0827306		FALSE	TRUE	FALSE
P62804	Histone H4	GKGGKGLGKGGAKR	K8ac	0.0391526	0.0369272	0.0426794	0.0423322	0.0293371	0.0302394	0.0305086	0.0321133	0.0330637		0.0395864	0.0339696	0.0318952		0.00290052	0.00725632	0.00129143		3.96±0.29%	3.4±0.73%	3.19±0.13%		0.281108	0.013743	0.651428		FALSE	TRUE	FALSE
P62804	Histone H4	HR	R19me1	0.05645	0.0442734	0.0380839	0.564749	0.647299	0.0463111	0.033091	0.030211	0.0202881		0.0462691	0.419453	0.0278634		0.00934428	0.325776	0.00671653		4.63±0.93%	41.95±32.58%	2.79±0.67%		0.118355	0.0503163	0.105841		FALSE	FALSE	FALSE
P62804	Histone H4	HR	R19me2	0.926937	0.940754	0.947841	0.174777	0.140884	0.791254	0.936063	0.936924	0.914642		0.938511	0.368972	0.92921		0.0106311	0.3661	0.0126236		93.85±1.06%	36.9±36.61%	92.92±1.26%		0.0544654	0.384278	0.0570436		FALSE	FALSE	FALSE
P62804	Histone H4	KVLR	R23me1	0.0313665	0.0292416	0.0392989	0.0153913	0.0156367	0.0566807	0.0322812	0.0336057	0.0400018		0.0333023	0.0292362	0.0352962		0.00530078	0.0237679	0.00412858		3.33±0.53%	2.92±2.38%	3.53±0.41%		0.786793	0.634337	0.685936		FALSE	FALSE	FALSE
P62804	Histone H4	GKGGKGLGKGGAKR	R3me1K16ac	0.00603219	0.00693637	0.00669443	0.00307614	0.00486026	0.00663476	0.00753234	0.006195	0.00716278		0.00655433	0.00485705	0.00696337		0.000468089	0.00177931	0.00069061		0.66±0.05%	0.49±0.18%	0.7±0.07%		0.185323	0.443606	0.128532		FALSE	FALSE	FALSE
P62804	Histone H4	GKGGKGLGKGGAKR	R3me1K5acK16ac	0.042673	0.034867	0.0324929	0.0344866	0.0325863	0.0322309	0.04019	0.037421	0.0358006		0.0366776	0.0331013	0.0378039		0.0053261	0.00121286	0.00221961		3.67±0.53%	3.31±0.12%	3.78±0.22%		0.320148	0.752305	0.0322732		FALSE	FALSE	TRUE
P15865	Histone H1.2	KASGPPVSELITKAVAASKER	unmodified	0.992394	0.99282	0.992856	0.989532	0.988591	0.987069	0.99383	0.994446	0.992717		0.99269	0.988397	0.993664		0.000257123	0.00124295	0.000876118		99.27±0.03%	98.84±0.12%	99.37±0.09%		0.00423764	0.138227	0.00388376		TRUE	FALSE	TRUE	Down-regulated	Modulated
P15865	Histone H1.2	SETAPAAPAAPAPAEKTPIKKKAR	unmodified	0.0693172	0.0626477	0.0643001	0.0503134	0.0402787	0.0398013	0.0597864	0.0569324	0.0589818		0.0654217	0.0434645	0.0585668		0.00347333	0.00593614	0.00147154		6.54±0.35%	4.35±0.59%	5.86±0.15%		0.00522568	0.0345977	0.0128772		TRUE	TRUE	TRUE	Down-regulated	Modulated
D3ZVK7	Histone H2A	VTIAQGGVLPNIQAVLLPKKTESHHKAKGK	unmodified	0.937776	0.936451	0.939173	0.900434	0.922139	0.910041	0.935304	0.941951	0.942417		0.9378	0.910871	0.939891		0.00136134	0.0108762	0.00397891		93.78±0.14%	91.09±1.09%	93.99±0.4%		0.0131037	0.437661	0.0122521		TRUE	FALSE	TRUE	Down-regulated	Modulated
D3ZXP3	Histone H2A	HLQLAIRNDEELNKLLGGVTIAQGGVLPNIQAVLLPKKTSATVGPKAPAGGKKASQASQEY	unmodified	0.987202	0.992541	0.988988	0.933279	0.919098	0.930499	0.97496	0.978784	0.973712		0.989577	0.927625	0.975819		0.00271763	0.00751424	0.00264289		98.96±0.27%	92.76±0.75%	97.58±0.26%		0.000177879	0.00327103	0.000468688		TRUE	TRUE	TRUE	Down-regulated	Modulated
G3V9C7	Histone H2B	SR	unmodified	0.991777	0.99048	0.989627	0.97616	0.975392	0.965943	0.987604	0.989984	0.987564		0.990628	0.972498	0.988384		0.00108275	0.00569013	0.00138591		99.06±0.11%	97.25±0.57%	98.84±0.14%		0.00561217	0.0916426	0.00932079		TRUE	FALSE	TRUE	Down-regulated	Modulated
G3V9C7	Histone H2B	KESYSVYVYKVLKQVHPDTGISSKAMGIMNSFVNDIFER	unmodified	0.993905	0.99293	0.992152	0.979328	0.979215	0.971712	0.990671	0.992484	0.991159		0.992996	0.976752	0.991438		0.00087839	0.00436497	0.000938145		99.3±0.09%	97.68±0.44%	99.14±0.09%		0.00320812	0.10365	0.00468913		TRUE	FALSE	TRUE	Down-regulated	Modulated
P02262	Histone H2A type 1	HLQLAIRNDEELNKLLGKVTIAQGGVLPNIQAVLLPKKTESHHKAKGK	unmodified	0.508539	0.480048	0.524141	0.640158	0.649396	0.683633	0.59934	0.613828	0.624955		0.504243	0.657729	0.612708		0.0223585	0.0229039	0.0128441		50.42±2.24%	65.77±2.29%	61.27±1.28%		0.00114762	0.00188608	0.0411625		TRUE	TRUE	TRUE	Up-regulated	Modulated
D3Z8U0	Histone H2B	KR	unmodified	0.451704	0.343084	0.372292	0.862287	0.591926	0.676487	0.21671	0.270381	0.23129		0.389027	0.710233	0.239461		0.0562105	0.138304	0.027753		38.9±5.62%	71.02±13.83%	23.95±2.78%		0.0203569	0.0144651	0.00444889		TRUE	TRUE	TRUE	Up-regulated	Modulated
G3V9C7	Histone H2B	LLLPGELAKHAVSEGTKAVTKYTSAK	unmodified	0.0979456	0.0969805	0.109145	0.343259	0.342964	0.397303	0.237785	0.238143	0.215003		0.101357	0.361175	0.23031		0.00676201	0.0312879	0.0132579		10.14±0.68%	36.12±3.13%	23.03±1.33%		0.000148552	0.000114859	0.00262502		TRUE	TRUE	TRUE	Up-regulated	Modulated
Q6LED0	Histone H3.2	KSAPATGGVKKPHR	unmodified	0.142775	0.148555	0.143465	0.203481	0.198935	0.199139	0.151759	0.148388	0.147009		0.144932	0.200519	0.149052		0.00315659	0.0025678	0.00244381		14.49±0.32%	20.05±0.26%	14.91±0.24%		1.89174e-05	0.148342	1.48465e-05		TRUE	FALSE	TRUE	Up-regulated	Modulated
P84245	Histone H3.3	EIAQDFKTDLR	unmodified	0.879014	0.872997	0.874346	0.901748	0.896564	0.900436	0.880378	0.884253	0.871682		0.875452	0.899583	0.878771		0.00315748	0.00269502	0.00643787		87.55±0.32%	89.96±0.27%	87.88±0.64%		0.000547435	0.467682	0.00667545		TRUE	FALSE	TRUE	Up-regulated	Modulated
P84245	Histone H3.3	KSTGGKAPR	unmodified	0.0559411	0.0663226	0.0633213	0.11549	0.109335	0.0924759	0.0578766	0.0503311	0.0534081		0.0618617	0.105767	0.0538719		0.00534243	0.0119148	0.00379409		6.19±0.53%	10.58±1.19%	5.39±0.38%		0.00432935	0.102269	0.0019842		TRUE	FALSE	TRUE	Up-regulated	Modulated
D3ZJ08	Histone H3	TKQTAR	unmodified	0.469049	0.469195	0.46438	0.522922	0.530013	0.535042	0.468988	0.458642	0.441378		0.467541	0.529325	0.456336		0.00273894	0.00608921	0.0139484		46.75±0.27%	52.93±0.61%	45.63±1.39%		8.8614e-05	0.24388	0.00114722		TRUE	FALSE	TRUE	Up-regulated	Modulated
P62804	Histone H4	HR	unmodified	0.0166134	0.0149721	0.0140755	0.260474	0.211817	0.162435	0.030846	0.0328647	0.0650702		0.0152203	0.211575	0.042927		0.00128705	0.0490198	0.0192031		1.52±0.13%	21.16±4.9%	4.29±1.92%		0.0022694	0.0672365	0.0051621		TRUE	FALSE	TRUE	Up-regulated	Modulated
P15865	Histone H1.2	SGVSLAALKKALAAAGYDVEKNNSR	unmodified	0.931698	0.937253	0.942466	0.951588	0.963337	0.955478	0.942642	0.948543	0.966959		0.937139	0.956801	0.952715		0.0053848	0.00598516	0.0126836		93.71±0.54%	95.68±0.6%	95.27±1.27%		0.0133704	0.121858	0.640327		TRUE	FALSE	FALSE	Up-regulated
P43278	Histone H1.0	TENSTSTPAAKPKR	unmodified	0.974899	0.924345	0.960979	0.940387	0.969344	0.969685	0.910665	0.935946	0.944983		0.953408	0.959805	0.930531		0.0261138	0.0168174	0.0177885		95.34±2.61%	95.98±1.68%	93.05±1.78%		0.739297	0.278119	0.107075		FALSE	FALSE	FALSE
D3ZBN0	Histone H1.5	SETAPAETTAPAPVEKSPAKKKTKKAGAAKR	unmodified	0.0186141	0.0265602	0.338752	0.0580644	0.0280401	0.332319	0.27799	0.312791	0.353731		0.127975	0.139474	0.314837		0.182581	0.167681	0.0379118		12.8±18.26%	13.95±16.77%	31.48±3.79%		0.939823	0.15764	0.152006		FALSE	FALSE	FALSE
Q64598	Histone H2A type 1-F	AGLQFPVGR	unmodified	0.999402	0.999424	0.999571	0.998824	0.999244	0.999328	0.999213	0.9994	0.99946		0.999466	0.999132	0.999358		9.16025e-05	0.00027034	0.000128715		99.95±0.01%	99.91±0.03%	99.94±0.01%		0.112955	0.301328	0.262203		FALSE	FALSE	FALSE
P0C0S7	Histone H2A.Z	AGGKAGKDSGKAKTKAVSR	unmodified	0.670451	0.730674	0.65254	0.598597	0.650042	0.495995	0.693271	0.723046	0.564142		0.684555	0.581545	0.660153		0.0409322	0.0784262	0.0844703		68.46±4.09%	58.15±7.84%	66.02±8.45%		0.113909	0.675833	0.302948		FALSE	FALSE	FALSE
D4A7X2	Histone H2A	AGGKAGKDSGKAKAKAVSR	unmodified	0.754097	0.699256	0.682686	0.759298	0.777557	0.762292	0.670092	0.733737	0.556084		0.712013	0.766382	0.653304		0.0373759	0.00979253	0.0900083		71.2±3.74%	76.64±0.98%	65.33±9%		0.0714167	0.355685	0.0965397		FALSE	FALSE	FALSE
D3ZWE0	Histone H2A	GKQGGKAR	unmodified	0.0233406	0.0257172	7.28303e-05	0.0539097	0.024347	0.00793603	0.00602851	0.000866835	7.33664e-05		0.0163769	0.0287309	0.0023229		0.0141696	0.0232982	0.00323358		1.64±1.42%	2.87±2.33%	0.23±0.32%		0.476498	0.169274	0.123722		FALSE	FALSE	FALSE
D4A7X2	Histone H2A	HLQLAIRGDEELDSLIKATIAGGGVIPHIHKSLIGKKGQQKTA	unmodified	0.0760661	0.0755126	0.0847004	0.0847544	0.0903831	0.0930352	0.0746493	0.0907969	0.0818545		0.0787597	0.0893909	0.0824336		0.00515225	0.00422861	0.00808936		7.88±0.52%	8.94±0.42%	8.24±0.81%		0.0507139	0.543306	0.257256		FALSE	FALSE	FALSE
F1LP73	Histone H2B-3	PDPAKSAPAPKKGSKKAVTKVQKKDGKKR	unmodified	0.9124	0.921153	0.92908	0.92234	0.89811	0.841325	0.900106	0.871925	0.863777		0.920878	0.887258	0.878603		0.00834361	0.0415832	0.0190629		92.09±0.83%	88.73±4.16%	87.86±1.91%		0.241701	0.0244768	0.759554		FALSE	TRUE	FALSE
D3ZNZ9	Histone H2B	STPAPKKGSKKAITKAQKKDGKKR	unmodified	0.818121	0.774475	0.803195	0.780727	0.72454	0.770952	0.857822	0.824386	0.766131		0.798597	0.75874	0.816113		0.0221831	0.0300181	0.046402		79.86±2.22%	75.87±3%	81.61±4.64%		0.138061	0.586987	0.146559		FALSE	FALSE	FALSE
D3ZNZ9	Histone H2B	LLLPGELAKHAVSEGTKAVTKYTSSK	unmodified	0.770505	0.789313	0.780088	0.795729	0.800394	0.830644	0.799266	0.792699	0.790871		0.779969	0.808922	0.794279		0.00940479	0.0189555	0.00441463		78±0.94%	80.89±1.9%	79.43±0.44%		0.0768244	0.0755208	0.262467		FALSE	FALSE	FALSE
G3V9C7	Histone H2B	PEPAKSAPAPKKGSKKAVTKAQKKDGKKR	unmodified	0.751936	0.736631	0.717727	0.693613	0.727861	0.76366	0.721204	0.681467	0.719764		0.735431	0.728378	0.707478		0.0171362	0.0350263	0.0225381		73.54±1.71%	72.84±3.5%	70.75±2.25%		0.7697	0.162433	0.433833		FALSE	FALSE	FALSE
D3ZNZ9	Histone H2B	EVQTAVRLLLPGELAKHAVSEGTKAVTKYTSSK	unmodified	0.984602	0.962324	0.979276	0.968057	0.971332	0.93488	0.937208	0.960116	0.960291		0.975401	0.95809	0.952538		0.0116335	0.0201667	0.0132767		97.54±1.16%	95.81±2.02%	95.25±1.33%		0.267248	0.0883013	0.71079		FALSE	FALSE	FALSE
P84245	Histone H3.3	AR	unmodified	0.0814744	0.0463686	0.0357639	0.0392107	0.0444766	0.0114481	0.0743947	0.0389803	0.0347469		0.0545356	0.0317118	0.049374		0.0239246	0.0177453	0.0217717		5.45±2.39%	3.17±1.77%	4.94±2.18%		0.255145	0.795951	0.337305		FALSE	FALSE	FALSE
P84245	Histone H3.3	KQLATKAAR	unmodified	0.415208	0.403306	0.389554	0.36339	0.393458	0.407237	0.381465	0.4023	0.416643		0.402689	0.388028	0.400136		0.0128383	0.0224223	0.0176884		40.27±1.28%	38.8±2.24%	40.01±1.77%		0.381347	0.849528	0.503492		FALSE	FALSE	FALSE
P84245	Histone H3.3	KSAPSTGGVKKPHR	unmodified	0.00656454	0.00581529	0.00861868	0.00614948	0.0126557	0.0165677	0.0117052	0.0118027	0.00920179		0.0069995	0.011791	0.0109032		0.00145143	0.00526269	0.00147429		0.7±0.15%	1.18±0.53%	1.09±0.15%		0.203094	0.0308414	0.792402		FALSE	TRUE	FALSE
P62804	Histone H4	DNIQGITKPAIR	unmodified	1	1	1	1	1	1	1	1	1		1	1	1		0	0	0		100±0%	100±0%	100±0%		#DIV/0!	#DIV/0!	#DIV/0!		FALSE	FALSE	FALSE
P62804	Histone H4	GKGGKGLGKGGAKR	unmodified	0.0486145	0.0461657	0.042653	0.054444	0.0747828	0.087506	0.0380981	0.0474726	0.0482226		0.0458111	0.0722442	0.0445978		0.00299653	0.0166766	0.00564137		4.58±0.3%	7.22±1.67%	4.46±0.56%		0.0539762	0.75867	0.0529876		FALSE	FALSE	FALSE
P62804	Histone H4	SGR	unmodified	0.032044	0.026009	0.036514	0.218897	0.0939574	0.0947444	0.0357359	0.0237257	0.0483711		0.0315224	0.135866	0.0359443		0.00527186	0.0719079	0.012324		3.15±0.53%	13.59±7.19%	3.59±1.23%		0.0662966	0.598312	0.0766336		FALSE	FALSE	FALSE

## Sheet: Supplemental Table 3
Supplemental Table 3:Relative abundances of all identified histone peptides by LC-MS/MS.
Protein	Description	Peptide	PTM	%	N - 1	N - 2	N - 3	D - 1	D - 2	D - 3	D+M - 1	D+M - 2	D+M - 3
D4A7X2	Histone H2A	AGGKAGKDSGKAKAKAVSR	K4acK7me3K13acK15ac		0	0	0	0.00097233	0.000231461	0.00100114	0.000538846	0.00119953	0.00150443
D4A7X2	Histone H2A	AGGKAGKDSGKAKAKAVSR	K4ac		0	0	0	0.000859761	0	0.000791206	3.15497e-05	0	0.00145019
P84245	Histone H3.3	KSAPSTGGVKKPHR	K27acK36me1R40me1		0	0.000318964	0.000267187	0.00271278	0.00266859	0.000969142	0.00365755	0.00504923	0.00765564
P84245	Histone H3.3	KSTGGKAPR	K9me3K14ac		2.43138e-05	0.000146673	0.000140877	6.56743e-05	0.000106191	0.000347477	0.000375746	0.000370598	0.000257898
P84245	Histone H3.3	KQLATKAAR	K18me1		8.50807e-05	4.09789e-05	0.000119557	7.76981e-05	0.000453579	6.67745e-05	0.000332292	0.000210455	0.000298103
P84245	Histone H3.3	KSAPSTGGVKKPHR	K27ac		8.87433e-05	0	0	9.22645e-05	5.86228e-08	7.18662e-05	0	5.29126e-05	0.000152888
D3ZWE0	Histone H2A	GKQGGKAR			0.000138126	0.000725243	4.94906e-05	0.0149736	0.00375355	0.00279768	7.95435e-05	9.58241e-05	4.84052e-05
P84245	Histone H3.3	KSAPSTGGVKKPHR	K27acK36me1		0.000140155	0.000299731	0.000162955	0.000114725	0.00016293	0	0.000126302	0	0
P62804	Histone H4	KVLR	K20me1R23me2		0.000186674	0.00638694	5.60508e-05	5.76103e-05	3.87689e-05	0.000115925	6.01997e-05	2.25492e-05	4.3987e-05
P84245	Histone H3.3	KQLATKAAR	K18acK23acR26me1		0.000307182	0.000272361	0.000293534	0.00025006	0.000216648	0.000262555	0.00028904	0.000246637	0.000404034
P62804	Histone H4	KVLR	K20acR23me1		0.00032404	0.000270083	0.000337093	0.000542191	0.000532469	0.000355716	0.000383433	0.000337743	0.000360453
P84245	Histone H3.3	KSTGGKAPR	K14me2		0.000584094	0.000545968	0.000771688	2.35861e-05	0.000521752	0.000529329	0.000809016	0.00081604	0.00060457
Q64598	Histone H2A type 1-F	AGLQFPVGR	R29me1		0.000597638	0.00057589	0.000429226	0.0011762	0.000755695	0.000671613	0.000786932	0.000600191	0.000540106
P84245	Histone H3.3	KSTGGKAPR	K14acR17me2		0.000608192	0.00047343	0.000296792	0.00115691	0.000852471	0.000848745	0.000288278	0.000361006	0.000357092
Q6LED0	Histone H3.2	KSAPATGGVKKPHR	K27me2K36me1		0.000677756	0.000674164	0.000909715	7.51407e-05	0.00136754	0.000174953	0.000941158	6.05543e-05	0.000154936
P84245	Histone H3.3	KSAPSTGGVKKPHR	K27acK37me3		0.000697129	0.000212793	0.000465102	0.000371374	0.000286164	0.000524377	0.000592683	7.8342e-05	0.000231689
P62804	Histone H4	GKGGKGLGKGGAKR	K12ac		0.000702614	0.000559482	0.000254873	0.00149637	0.00296765	0.00345631	0.000923064	0.000774672	0.000655735
Q6LED0	Histone H3.2	KSAPATGGVKKPHR	K27me1K36me1K37me2		0.000741478	0.000762538	0.000798154	0.000480822	0.000390642	0.000468079	0.000708724	0.000649751	0.00108986
P62804	Histone H4	GKGGKGLGKGGAKR	K5me2K8acK12acK16ac		0.00108259	0.00078571	0.000853651	0.000586691	0.00193932	0.00108073	0.0022274	0.00188509	0.00285357
P84245	Histone H3.3	KQLATKAAR	K18acR26me1		0.00109303	0.000856149	0.000854648	0.00309026	0.0025626	0.00260576	0.00106925	0.000997214	0.000963668
P84245	Histone H3.3	KQLATKAAR	K18me2		0.00120797	0.000840745	0.000537133	0.00556901	0.000846722	0.00053075	0.000809886	0.000400014	0.000345956
P84245	Histone H3.3	KQLATKAAR	K23me3		0.0014126	0.00148288	0.00192667	0.00235586	0.00184814	0.00209858	0.00157475	0.00144325	0.00233822
P62804	Histone H4	GKGGKGLGKGGAKR	K5me2K8me1R17me2		0.00160931	0.00135508	0.00112031	0.000481862	0.000365627	0.000587105	0.000953262	0.00103091	0.000740381
P84245	Histone H3.3	KQLATKAAR	K18me3		0.00181959	0.00118156	0.00144076	0.00183861	0.00154234	0.00161262	0.00128761	0.00125149	0.00131476
Q6LED0	Histone H3.2	KSAPATGGVKKPHR	K27me2K37me2		0.00228422	0.00328243	0.00412452	0.00259686	0.00495637	0.00620234	0.00364963	0.00235636	0.00105515
P62804	Histone H4	GKGGKGLGKGGAKR	K5acK12ac		0.00254807	0.00227881	0.00193587	0.00163627	0.000474844	0.00161431	0.00206242	0.00194101	0.00205977
P62804	Histone H4	GKGGKGLGKGGAKR	K16ac		0.00261868	0.00298561	0.00285192	0.000552325	0.0026991	0.0026911	0.00350053	0.00303216	0.00324708
P84245	Histone H3.3	KSTGGKAPR	K9me2K14me1		0.00264702	0.00314347	0.00294154	0.016247	0.0131952	0.0153798	0.00309316	0.00316456	0.00339465
P15865	Histone H1.2	SETAPAAPAAPAPAEKTPIKKKAR	S1acK16ac		0.00340204	0.00263035	0.00334827	0.000284513	0.000386426	0.000651316	0.00208155	0.00670797	0.0074905
P84245	Histone H3.3	KQLATKAAR	R26me1		0.00386442	0.00299155	0.00267875	0.00465411	0.00409068	0.00436612	0.00372569	0.00374111	0.00339727
P84245	Histone H3.3	KSTGGKAPR	K9me1K14me2		0.00420744	0.00539344	0.00619366	0.00694399	0.00487624	0.00430523	0.00602173	0.00671075	0.00663651
P84245	Histone H3.3	KSTGGKAPR	K9acK14me1		0.00429644	0.00342211	0.00370136	0.0153364	0.0131896	0.00842522	0.00515024	0.00410552	0.00422477
P84245	Histone H3.3	KQLATKAAR	K18me1K23ac		0.00445043	0.00368712	0.00354831	0.00335397	0.00305362	0.00456544	0.0040189	0.00420171	0.0056278
D4A7X2	Histone H2A	AGGKAGKDSGKAKAKAVSR	A1ac		0.00484774	0.00548782	0.00872597	0.0783064	0.0047098	0.000914758	0.00842368	0.00228988	0.000656044
P62804	Histone H4	GKGGKGLGKGGAKR	R3me1K16ac		0.00603219	0.00693637	0.00669443	0.00307614	0.00486026	0.00663476	0.00753234	0.006195	0.00716278
G3V9C7	Histone H2B	KESYSVYVYKVLKQVHPDTGISSKAMGIMNSFVNDIFER	K34acK43ac		0.00609453	0.00706964	0.00784762	0.0206719	0.0207852	0.0282883	0.00932908	0.00751613	0.00884124
P84245	Histone H3.3	KSAPSTGGVKKPHR			0.00656454	0.00581529	0.00861868	0.00614948	0.0126557	0.0165677	0.0117052	0.0118027	0.00920179
P62804	Histone H4	GKGGKGLGKGGAKR	K5acK8ac		0.0067431	0.00753002	0.00627583	0.00426871	0.00411017	0.00593675	0.00742322	0.00786254	0.00717445
D3ZJ08	Histone H3	TKQTAR	K4me1		0.00679753	0.00811021	0.00707786	0.00808495	0.0082491	0.00894783	0.00716528	0.00605057	0.00690863
P62804	Histone H4	GKGGKGLGKGGAKR	S1ac		0.00755463	0.0055206	0.005582	0.0280103	0.0318698	0.0387147	0.00812908	0.00614868	0.00841263
P15865	Histone H1.2	KASGPPVSELITKAVAASKER	K33me1		0.00760623	0.00717977	0.00714413	0.0104682	0.0114094	0.0129313	0.00617016	0.00555396	0.00728261
G3V9C7	Histone H2B	SR	R33me1		0.00822306	0.00951964	0.0103734	0.0238397	0.0246082	0.0340571	0.0123962	0.0100158	0.0124357
P84245	Histone H3.3	KSTGGKAPR	K9ac		0.00847362	0.00901887	0.00999701	0.0239149	0.0203455	0.0143285	0.00953609	0.00794399	0.0117501
D3ZJ08	Histone H3	TKQTAR	K4me1R8me1		0.0116289	0.00919446	0.00794679	0.0309261	0.0300123	0.0225253	0.0145391	0.0111119	0.00964928
P62804	Histone H4	GKGGKGLGKGGAKR	K5me2K16ac		0.0116994	0.0109462	0.00991952	0.0100798	0.00828739	0.00949246	0.00830667	0.0116727	0.00997052
P62804	Histone H4	GKGGKGLGKGGAKR	K8acK12ac		0.011789	0.0106241	0.00976536	0.00707776	0.00359074	0.00763415	0.0100214	0.0112542	0.0105315
P62804	Histone H4	GKGGKGLGKGGAKR	K5acK8acK12ac		0.0127348	0.00908328	0.00934491	0.00127726	0.00394752	0.00456434	0.0036264	0.00567956	0.000965946
D3ZXP3	Histone H2A	HLQLAIRNDEELNKLLGGVTIAQGGVLPNIQAVLLPKKTSATVGPKAPAGGKKASQASQEY	K119me2K127me2K134ac		0.0127982	0.00745947	0.011012	0.0667213	0.0809017	0.0695014	0.0250396	0.0212159	0.0262883
P84245	Histone H3.3	KQLATKAAR	K18me2R26me1		0.0130557	0.0102446	0.00944452	0.0218045	0.0188611	0.0199096	0.0119217	0.0117729	0.0107884
D4A7X2	Histone H2A	AGGKAGKDSGKAKAKAVSR	K4acK7ac		0.0138652	0.0150029	0.0123387	0.0143968	0.00716547	0.0115811	0.00954375	0.00927622	0.0122074
D3ZJ08	Histone H3	TKQTAR	K4ac		0.0143628	0.018649	0.0216002	0.0262497	0.0155521	0.00986935	0.0214972	0.0228388	0.0228665
P84245	Histone H3.3	KSTGGKAPR	K14me1		0.0147872	0.0160803	0.0153786	0.033	0.0349145	0.0359776	0.0149991	0.0129886	0.0158125
P84245	Histone H3.3	KSAPSTGGVKKPHR	K27acK37me1		0.0151998	0.0257544	0.0227473	0.0108148	0.0132342	0.0160228	0.0216291	0.0182933	0.0190535
D3ZNZ9	Histone H2B	EVQTAVRLLLPGELAKHAVSEGTKAVTKYTSSK	R99me1		0.0153984	0.037676	0.0207235	0.0319434	0.0286679	0.06512	0.0627922	0.0398844	0.0397093
P84245	Histone H3.3	KQLATKAAR	K18ac		0.0154556	0.0121039	0.0130368	0.0257963	0.0203981	0.0214676	0.0125024	0.011713	0.0113982
P15865	Histone H1.2	SETAPAAPAAPAPAEKTPIKKKAR	S1acK20me1R24me1		0.0159886	0.0155098	0.0163124	0.0564219	0.0415513	0.0267979	0.0286731	0.0483128	0.0460322
D3ZNZ9	Histone H2B	LLLPGELAKHAVSEGTKAVTKYTSSK	K125me2		0.0160452	0.0175724	0.0181217	0.0188446	0.0177553	0.0205425	0.0152842	0.020358	0.0177362
P62804	Histone H4	HR			0.0166134	0.0149721	0.0140755	0.260474	0.211817	0.162435	0.030846	0.0328647	0.0650702
P84245	Histone H3.3	KSTGGKAPR	K9acK14ac		0.0177143	0.0166621	0.017999	0.0197243	0.0158574	0.013839	0.0141385	0.00951144	0.0114817
P84245	Histone H3.3	KQLATKAAR	K18me2K23ac		0.0180199	0.014722	0.0139713	0.0292132	0.0243462	0.0253147	0.0177885	0.0173175	0.015978
D3ZBN0	Histone H1.5	SETAPAETTAPAPVEKSPAKKKTKKAGAAKR			0.0186141	0.0265602	0.338752	0.0580644	0.0280401	0.332319	0.27799	0.312791	0.353731
D4A7X2	Histone H2A	AGGKAGKDSGKAKAKAVSR	K4acK7acK13acK15ac		0.0190307	0.0214458	0.0226243	0.00102795	0.031099	0.0304704	0.0154851	0.0158035	0.0187824
P62804	Histone H4	GKGGKGLGKGGAKR	K5me1		0.0193291	0.0175554	0.0192463	0.0107265	0.0218155	0.0199527	0.013341	0.0161917	0.015355
P84245	Histone H3.3	KQLATKAAR	K23me2		0.0193744	0.0172039	0.0170617	0.0421549	0.0417771	0.0427296	0.0191982	0.0176801	0.016619
P0C0S7	Histone H2A.Z	AGGKAGKDSGKAKTKAVSR	K4acK7ac		0.0199406	0.0203826	0.0227921	0.030148	0.0215405	0.0430129	0.0135098	0.013199	0.0395702
G3V9C7	Histone H2B	PEPAKSAPAPKKGSKKAVTKAQKKDGKKR	K12acK15acK16acK20ac		0.0202913	0.0210677	0.0225548	0.0262335	0.0228362	0.0200039	0.0261832	0.0238705	0.025334
P62804	Histone H4	GKGGKGLGKGGAKR	K5acK8acK12acK16ac		0.0228121	0.0201242	0.0181761	0.00777468	0.00634944	0.00584743	0.00494591	0.00375941	0.00192919
D3ZWE0	Histone H2A	GKQGGKAR	S1ac		0.0232025	0.024992	2.33397e-05	0.0389361	0.0205934	0.00513836	0.00594896	0.000771011	2.49611e-05
G3V9C7	Histone H2B	PEPAKSAPAPKKGSKKAVTKAQKKDGKKR	K15acK16acK20ac		0.0234967	0.0243425	0.0209187	0.0254224	0.0182555	0.0165201	0.0265551	0.0295038	0.0216993
D3ZBN0	Histone H1.5	SETAPAETTAPAPVEKSPAKKKTKKAGAAKR	S1ac		0.0247019	0.00638099	0.00240077	0.0200794	0.01529	0.000241988	0.00398399	0.00442557	0.002531
P43278	Histone H1.0	TENSTSTPAAKPKR	T1ac		0.0251009	0.0756552	0.0390206	0.0596126	0.0306562	0.0303149	0.0893353	0.0640544	0.0550165
D3ZVK7	Histone H2A	VTIAQGGVLPNIQAVLLPKKTESHHKAKGK	K125me2K127me1		0.0256309	0.0276371	0.0272766	0.041882	0.0359049	0.0414255	0.0281069	0.0257368	0.0258225
P15865	Histone H1.2	SETAPAAPAAPAPAEKTPIKKKAR	S1acK22me1		0.0262839	0.0345756	0.0350792	0.0155251	0.0183607	0.0298741	0.0316696	0.0240789	0.0205045
P84245	Histone H3.3	KSTGGKAPR	K9me1		0.0274443	0.0303169	0.0299481	0.0428115	0.0479893	0.0358507	0.0306168	0.0287072	0.0260514
Q6LED0	Histone H3.2	KSAPATGGVKKPHR	K27me1K37me2		0.0285963	0.0269343	0.0249499	0.0327591	0.0253412	0.0276233	0.0280718	0.0300057	0.0277796
Q6LED0	Histone H3.2	KSAPATGGVKKPHR	K27ac		0.0300435	0.0276048	0.0263929	0.0339394	0.0277561	0.0274593	0.0262255	0.0264424	0.0269319
P84245	Histone H3.3	KSTGGKAPR	K9me2		0.0305061	0.0306728	0.02994	0.0497477	0.0664288	0.0626106	0.0313137	0.0288435	0.0280103
P84245	Histone H3.3	EIAQDFKTDLR	K79me2		0.0308874	0.032125	0.0314189	0.0257047	0.0275507	0.0285181	0.0273552	0.0259121	0.0292207
P62804	Histone H4	KVLR	R23me1		0.0313665	0.0292416	0.0392989	0.0153913	0.0156367	0.0566807	0.0322812	0.0336057	0.0400018
Q6LED0	Histone H3.2	KSAPATGGVKKPHR	K27acK36me1		0.031514	0.0286821	0.0256808	0.0419263	0.0340089	0.0354946	0.029232	0.0310151	0.0291011
P62804	Histone H4	SGR			0.032044	0.026009	0.036514	0.218897	0.0939574	0.0947444	0.0357359	0.0237257	0.0483711
P15865	Histone H1.2	SGVSLAALKKALAAAGYDVEKNNSR	K63me2		0.0323068	0.0324023	0.0299738	0.0333389	0.0167097	0.0204503	0.0333044	0.0273013	0.0135196
P15865	Histone H1.2	SGVSLAALKKALAAAGYDVEKNNSR	R78me2		0.0359952	0.0303444	0.0275604	0.015073	0.0199533	0.024072	0.0240536	0.0241557	0.0195218
D3ZVK7	Histone H2A	VTIAQGGVLPNIQAVLLPKKTESHHKAKGK	K125ac		0.0365928	0.0359123	0.0335504	0.0576839	0.0419561	0.0485333	0.0365886	0.0323118	0.0317601
P62804	Histone H4	KVLR	K20me1		0.0370951	0.0445729	0.0365267	0.0470445	0.0483753	0.0430619	0.0331737	0.0353108	0.0431827
P62804	Histone H4	GKGGKGLGKGGAKR	K8ac		0.0391526	0.0369272	0.0426794	0.0423322	0.0293371	0.0302394	0.0305086	0.0321133	0.0330637
P62804	Histone H4	GKGGKGLGKGGAKR			0.0410599	0.0406451	0.037071	0.0264337	0.042913	0.0487913	0.029969	0.0413239	0.03981
P0C0S7	Histone H2A.Z	AGGKAGKDSGKAKTKAVSR	K4acK7acK11ac		0.0412177	0.0264799	0.0395482	0.0413932	0.0206167	0.0240368	0.0228107	0.0187675	0.0321053
P62804	Histone H4	GKGGKGLGKGGAKR	R3me1K5acK16ac		0.042673	0.034867	0.0324929	0.0344866	0.0325863	0.0322309	0.04019	0.037421	0.0358006
P84245	Histone H3.3	KSAPSTGGVKKPHR	K27me1K37me2		0.0455868	0.0316902	0.0202616	0.180565	0.0500988	0.0313269	0.0277521	0.015274	0.0125532
P62804	Histone H4	GKGGKGLGKGGAKR	K5ac		0.0460625	0.0406719	0.0460488	0.077282	0.100198	0.103444	0.0400663	0.0420323	0.0497984
P84245	Histone H3.3	KQLATKAAR	K18me2K23me1		0.0533382	0.0484507	0.049807	0.0561766	0.0664003	0.0661381	0.049759	0.0459304	0.040448
P15865	Histone H1.2	SETAPAAPAAPAPAEKTPIKKKAR	S1acK25me1		0.0542614	0.0527781	0.0545004	0.148519	0.148327	0.14693	0.047764	0.040826	0.0489645
Q6LED0	Histone H3.2	KSAPATGGVKKPHR	K27me3		0.0552468	0.0587475	0.0599038	0.0659689	0.069396	0.071121	0.062902	0.0592736	0.0588783
P84245	Histone H3.3	KSTGGKAPR			0.0559411	0.0663226	0.0633213	0.11549	0.109335	0.0924759	0.0578766	0.0503311	0.0534081
P62804	Histone H4	HR	R19me1		0.05645	0.0442734	0.0380839	0.564749	0.647299	0.0463111	0.033091	0.030211	0.0202881
P62804	Histone H4	SGR	R3me2		0.0570675	0.0590531	0.0575793	0.0328616	0.0376411	0.0377562	0.0591855	0.0623703	0.0597781
D4A7X2	Histone H2A	AGGKAGKDSGKAKAKAVSR	A1acK7ac		0.0585074	0.0608496	0.0564283	0.0538105	0.039366	0.0428201	0.0725567	0.0371541	0.0820465
P62804	Histone H4	KVLR	K20me2R23me1		0.0592281	0.0632904	0.0592127	0.0950799	0.101774	0.051006	0.0561531	0.0569139	0.0681743
P84245	Histone H3.3	KQLATKAAR	K23me1R26me1		0.0604213	0.0544643	0.0552152	0.107493	0.110762	0.107897	0.05852	0.0554185	0.0523812
Q6I8Q6	Histone H2A	VTIAQGGVLPNIQAVLLPKKTESHHKSKGK	K118me2K119me2K125ac		0.0604522	0.0588863	0.0720775	0.0577624	0.0586493	0.0512554	0.0776543	0.0752802	0.0730664
P62804	Histone H4	KVLR	K20me3		0.062585	0.0636781	0.0738911	0.0523743	0.0564307	0.0694027	0.0821582	0.0725285	0.0800879
G3V9C7	Histone H2B	PEPAKSAPAPKKGSKKAVTKAQKKDGKKR	K12acK15acK20me3		0.0659782	0.0592427	0.0614287	0.0810173	0.0669026	0.0590327	0.0680782	0.0750256	0.0592638
P62804	Histone H4	SGR	S1acR3me2		0.0681671	0.0705863	0.0675234	0.026689	0.0395617	0.0485585	0.0711827	0.0622265	0.0529782
Q6LED0	Histone H3.2	KSAPATGGVKKPHR	K27me1		0.0691808	0.0571242	0.0564952	0.0504568	0.0502805	0.0621614	0.0661981	0.0655985	0.0903775
P15865	Histone H1.2	SETAPAAPAAPAPAEKTPIKKKAR			0.0693172	0.0626477	0.0643001	0.0503134	0.0402787	0.0398013	0.0597864	0.0569324	0.0589818
P62804	Histone H4	GKGGKGLGKGGAKR	K5acK8acK16ac		0.070729	0.0654784	0.0637055	0.0762065	0.0872037	0.0929953	0.0615679	0.0593442	0.0517479
P62804	Histone H4	GKGGKGLGKGGAKR	K8acK12acK16ac		0.0736909	0.0698535	0.0709683	0.0464172	0.0506195	0.0517714	0.0835463	0.086283	0.084576
D4A7X2	Histone H2A	HLQLAIRGDEELDSLIKATIAGGGVIPHIHKSLIGKKGQQKTA			0.0760661	0.0755126	0.0847004	0.0847544	0.0903831	0.0930352	0.0746493	0.0907969	0.0818545
D3ZWE0	Histone H2A	GKQGGKAR	K5acK9ac		0.0771087	0.0832762	0.0723623	0.0850408	0.078075	0.0574143	0.0800395	0.0620339	0.0792778
P84245	Histone H3.3	AR			0.0814744	0.0463686	0.0357639	0.0392107	0.0444766	0.0114481	0.0743947	0.0389803	0.0347469
P62804	Histone H4	GKGGKGLGKGGAKR	K5acK12acK16ac		0.0829391	0.0720728	0.0755676	0.0582477	0.0599372	0.0538076	0.095941	0.0903549	0.0878478
P84245	Histone H3.3	KQLATKAAR	K18acK23ac		0.0832988	0.0738442	0.0729198	0.0663206	0.0556085	0.0385523	0.0697632	0.0649273	0.0674971
P0C0S7	Histone H2A.Z	AGGKAGKDSGKAKTKAVSR	A1acK7acK11ac		0.0841685	0.0526468	0.0648574	0.0667391	0.0377632	0.0417759	0.0419898	0.0314795	0.0627081
Q6LED0	Histone H3.2	KSAPATGGVKKPHR	K27me2K36me2		0.0875277	0.0959396	0.0944843	0.115553	0.109197	0.105928	0.0885963	0.0827414	0.0771901
F1LP73	Histone H2B-3	PDPAKSAPAPKKGSKKAVTKVQKKDGKKR	K16ac		0.0876005	0.0788466	0.0709201	0.0776602	0.10189	0.158675	0.0998938	0.128075	0.136223
P84245	Histone H3.3	EIAQDFKTDLR	K79me1		0.0900985	0.094878	0.0942354	0.0725478	0.0758852	0.0710458	0.092267	0.0898347	0.0990975
P84245	Histone H3.3	KSTGGKAPR	K9acK14me3		0.0907307	0.100924	0.0909727	0.0760914	0.072488	0.0992886	0.112881	0.142759	0.115782
G3V9C7	Histone H2B	LLLPGELAKHAVSEGTKAVTKYTSAK			0.0979456	0.0969805	0.109145	0.343259	0.342964	0.397303	0.237785	0.238143	0.215003
P84245	Histone H3.3	KSTGGKAPR	K9me1K14ac		0.101591	0.0982237	0.102881	0.109429	0.101836	0.0989111	0.105404	0.100986	0.107771
P62804	Histone H4	GKGGKGLGKGGAKR	K8acK16ac		0.124082	0.115333	0.116758	0.0916093	0.100925	0.0997344	0.130177	0.140535	0.136378
P62804	Histone H4	KVLR	K20me2		0.124658	0.126066	0.144776	0.239704	0.228537	0.215852	0.16963	0.181241	0.222488
P84245	Histone H3.3	KSAPSTGGVKKPHR	K27acK36me1K37me1		0.127406	0.1262	0.135524	0.0539532	0.0972407	0.0884888	0.155528	0.123631	0.110272
Q6LED0	Histone H3.2	KSAPATGGVKKPHR	K36me1K37me1		0.128748	0.135649	0.135431	0.108018	0.119728	0.11791	0.122009	0.121001	0.109106
D4A7X2	Histone H2A	HLQLAIRGDEELDSLIKATIAGGGVIPHIHKSLIGKKGQQKTA	K77me1K87me1		0.134487	0.145495	0.142728	0.163248	0.168727	0.185809	0.157398	0.157596	0.157127
G3V9C7	Histone H2B	PEPAKSAPAPKKGSKKAVTKAQKKDGKKR	K12acK15ac		0.138298	0.158716	0.177371	0.173714	0.164145	0.140783	0.157979	0.190133	0.173939
Q6LED0	Histone H3.2	KSAPATGGVKKPHR			0.142775	0.148555	0.143465	0.203481	0.198935	0.199139	0.151759	0.148388	0.147009
Q6LED0	Histone H3.2	KSAPATGGVKKPHR	K36me2		0.145845	0.152486	0.150137	0.206691	0.199717	0.192358	0.14349	0.145997	0.141296
P84245	Histone H3.3	KSAPSTGGVKKPHR	K27acK36me2		0.148463	0.165973	0.181705	0.0995571	0.170008	0.175012	0.205613	0.175811	0.185025
D4A7X2	Histone H2A	AGGKAGKDSGKAKAKAVSR	K7ac		0.149652	0.197958	0.217197	0.0913283	0.139871	0.150129	0.223328	0.20054	0.327269
P62804	Histone H4	GKGGKGLGKGGAKR	K5acK16ac		0.167325	0.157558	0.161479	0.264267	0.178695	0.185483	0.174549	0.173117	0.17633
P62804	Histone H4	SGR	R3me1		0.181833	0.191742	0.195245	0.115582	0.137845	0.133816	0.212864	0.213499	0.225749
D3ZNZ9	Histone H2B	STPAPKKGSKKAITKAQKKDGKKR	K12acK15acK16ac		0.181879	0.225525	0.196805	0.219273	0.27546	0.229048	0.142178	0.175614	0.233869
P0C0S7	Histone H2A.Z	AGGKAGKDSGKAKTKAVSR	A1ac		0.184222	0.169817	0.220263	0.263123	0.270038	0.395179	0.228419	0.213508	0.301475
P62804	Histone H4	SGR	S1acR3me1		0.202783	0.217054	0.222459	0.122074	0.150605	0.152148	0.183557	0.207344	0.204561
P62804	Histone H4	GKGGKGLGKGGAKR	K12acK16ac		0.205031	0.270309	0.261208	0.205673	0.224308	0.193296	0.240492	0.220048	0.233588
P84245	Histone H3.3	KSTGGKAPR	K14ac		0.212143	0.203596	0.200604	0.14832	0.151965	0.14921	0.191068	0.196759	0.198786
D3ZNZ9	Histone H2B	LLLPGELAKHAVSEGTKAVTKYTSSK	K120me2		0.21345	0.193114	0.20179	0.185426	0.181851	0.148814	0.18545	0.186942	0.191393
D4A0P4	Histone H3	KQLATKVAR	K18me2R26me1		0.265481	0.239321	0.235283	0.233454	0.195699	0.19554	0.224168	0.232208	0.233844
Q6LED0	Histone H3.2	KSAPATGGVKKPHR	K27me2		0.276819	0.263559	0.277228	0.138053	0.158925	0.153959	0.276216	0.28647	0.290031
P84245	Histone H3.3	KSAPSTGGVKKPHR	K27me2K36me2		0.290787	0.306126	0.310229	0.409179	0.322398	0.330662	0.284761	0.329018	0.34673
P15865	Histone H1.2	SETAPAAPAAPAPAEKTPIKKKAR	S1acR24me1		0.298013	0.308192	0.302937	0.177808	0.183947	0.190996	0.262614	0.256086	0.253541
P84245	Histone H3.3	KQLATKAAR	K23ac		0.307588	0.354308	0.367591	0.266461	0.253775	0.254645	0.365974	0.360449	0.353557
P62804	Histone H4	KVLR	K20me1R23me1		0.309517	0.299646	0.327043	0.503967	0.518996	0.500688	0.402647	0.406157	0.484166
Q6I8Q6	Histone H2A	VTIAQGGVLPNIQAVLLPKKTESHHKSKGK	K118me1K125acK129me3		0.312447	0.334529	0.325833	0.437232	0.435713	0.463161	0.322451	0.331338	0.341299
P84245	Histone H3.3	KSAPSTGGVKKPHR	K27me3K36me2		0.365067	0.33761	0.320019	0.23649	0.331247	0.340354	0.288636	0.320988	0.309125
P62804	Histone H4	KVLR	R23me2		0.37504	0.366848	0.318859	0.0458393	0.0296798	0.0628369	0.223512	0.213883	0.061495
D4A3K5	Histone 1, H1a (Predicted)	SETAPVPQPASVAPEKPAATKKTR	S1acK22me1		0.414273	0.426877	0.415758	0.620842	0.538183	0.562184	0.383973	0.405434	0.372238
P84245	Histone H3.3	KQLATKAAR			0.415208	0.403306	0.389554	0.36339	0.393458	0.407237	0.381465	0.4023	0.416643
P84245	Histone H3.3	KSTGGKAPR	K9me2K14ac		0.428301	0.415058	0.424912	0.341698	0.346098	0.367672	0.416427	0.405642	0.415671
P84245	Histone H3.3	AR	A1ac		0.435113	0.370583	0.355144	0.686687	0.610883	0.600641	0.372837	0.501635	0.331518
D3Z8U0	Histone H2B	KR			0.451704	0.343084	0.372292	0.862287	0.591926	0.676487	0.21671	0.270381	0.23129
P62804	Histone H4	SGR	S1ac		0.458105	0.435555	0.42068	0.483896	0.54039	0.532977	0.437476	0.430835	0.408563
D3ZJ08	Histone H3	TKQTAR			0.469049	0.469195	0.46438	0.522922	0.530013	0.535042	0.468988	0.458642	0.441378
P84245	Histone H3.3	AR	R2me2		0.483412	0.583048	0.609092	0.274102	0.34464	0.387911	0.552768	0.459385	0.633735
P02262	Histone H2A type 1	HLQLAIRNDEELNKLLGKVTIAQGGVLPNIQAVLLPKKTESHHKAKGK	K129ac		0.491461	0.519952	0.475859	0.359842	0.350604	0.316367	0.40066	0.386172	0.375045
D3ZJ08	Histone H3	TKQTAR	R8me1		0.498161	0.494851	0.498995	0.411818	0.416174	0.423616	0.487811	0.501357	0.519197
P02262	Histone H2A type 1	HLQLAIRNDEELNKLLGKVTIAQGGVLPNIQAVLLPKKTESHHKAKGK			0.508539	0.480048	0.524141	0.640158	0.649396	0.683633	0.59934	0.613828	0.624955
P15865	Histone H1.2	SETAPAAPAAPAPAEKTPIKKKAR	S1ac		0.532734	0.523667	0.523523	0.551128	0.567148	0.56495	0.567412	0.567056	0.564485
D3Z8U0	Histone H2B	KR	K30me3		0.548296	0.656916	0.627708	0.137713	0.408074	0.323513	0.78329	0.729619	0.76871
D4A3K5	Histone 1, H1a (Predicted)	SETAPVPQPASVAPEKPAATKKTR	S1ac		0.585727	0.573123	0.584242	0.379158	0.461817	0.437816	0.616027	0.594566	0.627762
Q6I8Q6	Histone H2A	VTIAQGGVLPNIQAVLLPKKTESHHKSKGK	K118acK119acK127me1		0.627101	0.606585	0.60209	0.505005	0.505638	0.485584	0.599895	0.593382	0.585635
P0C0S7	Histone H2A.Z	AGGKAGKDSGKAKTKAVSR			0.670451	0.730674	0.65254	0.598597	0.650042	0.495995	0.693271	0.723046	0.564142
D4A0P4	Histone H3	KQLATKVAR	R26me1		0.734519	0.760679	0.764717	0.766546	0.804301	0.80446	0.775832	0.767792	0.766156
G3V9C7	Histone H2B	PEPAKSAPAPKKGSKKAVTKAQKKDGKKR			0.751936	0.736631	0.717727	0.693613	0.727861	0.76366	0.721204	0.681467	0.719764
D4A7X2	Histone H2A	AGGKAGKDSGKAKAKAVSR			0.754097	0.699256	0.682686	0.759298	0.777557	0.762292	0.670092	0.733737	0.556084
D3ZNZ9	Histone H2B	LLLPGELAKHAVSEGTKAVTKYTSSK			0.770505	0.789313	0.780088	0.795729	0.800394	0.830644	0.799266	0.792699	0.790871
D4A7X2	Histone H2A	HLQLAIRGDEELDSLIKATIAGGGVIPHIHKSLIGKKGQQKTA	K115me1K125me1		0.789447	0.778993	0.772572	0.751997	0.74089	0.721156	0.767953	0.751607	0.761018
D3ZNZ9	Histone H2B	STPAPKKGSKKAITKAQKKDGKKR			0.818121	0.774475	0.803195	0.780727	0.72454	0.770952	0.857822	0.824386	0.766131
P84245	Histone H3.3	EIAQDFKTDLR			0.879014	0.872997	0.874346	0.901748	0.896564	0.900436	0.880378	0.884253	0.871682
D3ZWE0	Histone H2A	GKQGGKAR	K5ac		0.899551	0.891007	0.927565	0.86105	0.897578	0.93465	0.913932	0.937099	0.920649
G3V9C7	Histone H2B	LLLPGELAKHAVSEGTKAVTKYTSAK	K116acK125ac		0.902054	0.903019	0.890855	0.656741	0.657036	0.602697	0.762215	0.761857	0.784997
F1LP73	Histone H2B-3	PDPAKSAPAPKKGSKKAVTKVQKKDGKKR			0.9124	0.921153	0.92908	0.92234	0.89811	0.841325	0.900106	0.871925	0.863777
P62804	Histone H4	HR	R19me2		0.926937	0.940754	0.947841	0.174777	0.140884	0.791254	0.936063	0.936924	0.914642
P15865	Histone H1.2	SGVSLAALKKALAAAGYDVEKNNSR			0.931698	0.937253	0.942466	0.951588	0.963337	0.955478	0.942642	0.948543	0.966959
D3ZVK7	Histone H2A	VTIAQGGVLPNIQAVLLPKKTESHHKAKGK			0.937776	0.936451	0.939173	0.900434	0.922139	0.910041	0.935304	0.941951	0.942417
D3ZBN0	Histone H1.5	SETAPAETTAPAPVEKSPAKKKTKKAGAAKR	S1acK24me1		0.956684	0.967059	0.658847	0.921856	0.95667	0.667439	0.718026	0.682784	0.643738
P43278	Histone H1.0	TENSTSTPAAKPKR			0.974899	0.924345	0.960979	0.940387	0.969344	0.969685	0.910665	0.935946	0.944983
D3ZNZ9	Histone H2B	EVQTAVRLLLPGELAKHAVSEGTKAVTKYTSSK			0.984602	0.962324	0.979276	0.968057	0.971332	0.93488	0.937208	0.960116	0.960291
P62804	Histone H4	DNIQGITKPAIR			0.985423	0.985595	0.98586	0.97124	0.977865	0.978667	0.984023	0.983072	0.980869
D3ZXP3	Histone H2A	HLQLAIRNDEELNKLLGGVTIAQGGVLPNIQAVLLPKKTSATVGPKAPAGGKKASQASQEY			0.987202	0.992541	0.988988	0.933279	0.919098	0.930499	0.97496	0.978784	0.973712
G3V9C7	Histone H2B	SR			0.991777	0.99048	0.989627	0.97616	0.975392	0.965943	0.987604	0.989984	0.987564
P15865	Histone H1.2	KASGPPVSELITKAVAASKER			0.992394	0.99282	0.992856	0.989532	0.988591	0.987069	0.99383	0.994446	0.992717
G3V9C7	Histone H2B	KESYSVYVYKVLKQVHPDTGISSKAMGIMNSFVNDIFER			0.993905	0.99293	0.992152	0.979328	0.979215	0.971712	0.990671	0.992484	0.991159
Q64598	Histone H2A type 1-F	AGLQFPVGR			0.999402	0.999424	0.999571	0.998824	0.999244	0.999328	0.999213	0.9994	0.99946
P43278	Histone H1.0	AGSSR			1	1	1	1	1	1	1	1	1
P43278	Histone H1.0	AKAAKKSTDHPKYSDMIVAAIQAEKNR			1	1	1	1	1	1	1	1	1
P43278	Histone H1.0	LAKGDEPKR			1	1	1	1	1	1	1	1	1
P43278	Histone H1.0	LVTTGVLKQTKGVGASGSFR			1	1	1	1	1	1	1	1	1
P43278	Histone H1.0	QSIQKYIKSHYKVGENADSQIKLSIKR			1	1	1	1	1	1	1	1	1
D4A3K5	Histone 1, H1a (Predicted)	KKPAGPSVSELIVQAVSSSKER			1	1	1	1	1	1	1	1	1
D4A3K5	Histone 1, H1a (Predicted)	KPAKAAVPR			1	1	1	1	1	1	1	1	1
D4A3K5	Histone 1, H1a (Predicted)	SGVSLAALKKSLAAAGYDVEKNNSR			1	1	1	1	1	1	1	1	1
P15865	Histone H1.2	KAAGGAKR			1	1	1	1	1	1	1	1	1
D3ZBN0	Histone H1.5	GGVSLPALKKALAAGGYDVEKNNSR			1	1	1	1	1	1	1	1	1
D3ZBN0	Histone H1.5	KATGPPVSELITKAVSASKER			1	1	1	1	1	1	1	1	1
B1WC28	Histone H2A	GTKGKSETILSPPPEKR			1	1	1	1	1	1	1	1	1
B1WC28	Histone H2A	IHPELLAKKR			1	1	1	1	1	1	1	1	1
B1WC28	Histone H2A	SGKKKMSKLSR			1	1	1	1	1	1	1	1	1
D3ZVK7	Histone H2A	KGNYSER			1	1	1	1	1	1	1	1	1
D3ZVK7	Histone H2A	NDEELNKLLGR			1	1	1	1	1	1	1	1	1
D3ZWE0	Histone H2A	DNKKTR			1	1	1	1	1	1	1	1	1
D3ZWE0	Histone H2A	HLQLAVR	R88me1		1	1	1	1	1	1	1	1	1
D3ZWE0	Histone H2A	VGAGAPVYMAAVLEYLTAEILELAGNAAR			1	1	1	1	1	1	1	1	1
D3ZXP3	Histone H2A	GKTGGKAR	K5ac		1	1	1	1	1	1	1	1	1
D3ZXP3	Histone H2A	KGHYAER			1	1	1	1	1	1	1	1	1
D3ZXP3	Histone H2A	LLR			1	1	1	1	1	1	1	1	1
D3ZZ29	Histone H2A	SFR			1	1	1	1	1	1	1	1	1
D3ZZ29	Histone H2A	VGAGAPVYLAAVLEYLTAEILELAGNAAR			1	1	1	1	1	1	1	1	1
D3ZZ57	Histone H2A	HILLAVANDEELNQLLKGVTIASGGVLPNIHPELLAKKR			1	1	1	1	1	1	1	1	1
D3ZZ57	Histone H2A	KSKKQGEVSKAASADSTTEGAPTDGFTVLSTKSLFLGQKPPE			1	1	1	1	1	1	1	1	1
D3ZZ57	Histone H2A	MLR			1	1	1	1	1	1	1	1	1
D3ZZ57	Histone H2A	SAKAGVIFPVGR			1	1	1	1	1	1	1	1	1
D3ZZ57	Histone H2A	YIKKGHPKYR			1	1	1	1	1	1	1	1	1
D4ACV3	Histone H2A	AKAKSR			1		1	1	1	1	1	1	1
D4ACV3	Histone H2A	HLQLAIRNDEELNKLLGKVTIAQGGVLPNIQAVLLPKKTESHKAKSK			1	1	1	1	1	1	1	1	1
D4ACV3	Histone H2A	KGNYAER			1	1	1	1	1	1	1	1	1
D4AEC0	Histone H2A	GDEELDSLIKATIAGGGVIPHIHKSLIGKKGQQKTA	K120me1K125me1		1	1	1	1	1	1	1	1	1
D4AEC0	Histone H2A	HLKTR			1	1	1	1	1	1	1	1	1
D4AEC0	Histone H2A	HLQLAIR			1	1	1	1	1	1	1	1	1
D4AEC0	Histone H2A	ITPR			1	1	1	1	1	1	1	1	1
D4AEC0	Histone H2A	SQR			1	1	1	1	1	1	1	1	1
Q6I8Q6	Histone H2A	AKAKTR			1	1	1	1	1	1	1	1	1
P02262	Histone H2A type 1	IIPR			1	1	1	1	1	1	1	1	1
P02262	Histone H2A type 1	NDEELNKLLGKVTIAQGGVLPNIQAVLLPKKTESHHKAKGK			1	1	1	1	1	1	1	1	1
P02262	Histone H2A type 1	VHR			1	1	1	1	1	1	1	1	1
Q64598	Histone H2A type 1-F	VTIAQGGVLPNIQAVLLPKKTESHHKPKGK			1	1	1	1	1	1	1	1	1
Q4FZT6	Histone H2A type 3	NDEELNKLLGRVTIAQGGVLPNIQAVLLPKKTESHHKAKGK			1	1	1	1	1	1	1	1	1
Q4FZT6	Histone H2A type 3	SSR			1	1	1	1	1	1	1	1	1
A9UMV8	Histone H2A.J	GKQGGKVR	K5ac		1	1	1	1	1	1	1	1	1
A9UMV8	Histone H2A.J	VTIAQGGVLPNIQAVLLPKKTESQKVKSK			1	1	1	1	1	1	1	1	1
P0C0S7	Histone H2A.Z	HLKSR			1	1	1	1	1	1	1	1	1
P0C0S7	Histone H2A.Z	IHR			1	1	1	1	1	1	1	1	1
P0C0S7	Histone H2A.Z	TTSHGR			1	1	1	1	1	1	1	1	1
P0C0S7	Histone H2A.Z	VGATAAVYSAAILEYLTAEVLELAGNASKDLKVKR			1	1	1	1	1	1	1	1	1
D3Z8U0	Histone H2B	IAGEASR			1	1	1	1	1	1	1	1	1
D3Z8U0	Histone H2B	LAHYNKR			1	1	1	1	1	1	1	1	1
D3Z8U0	Histone H2B	PETAKSAPAPKKGSKKAVTKAQKKDGKKR	K11me2K12acK15acK16me2		1	1	1	1	1	1	1	1	1
D3ZNZ9	Histone H2B	EVQTAVR			1	1	1	1	1	1	1	1	1
D3ZNZ9	Histone H2B	GR			1	1	1	1	1	1	1	1	1
D3ZNZ9	Histone H2B	IASEASR			1	1	1	1	1	1	1	1	1
D3ZNZ9	Histone H2B	KESYSIYVYKVLKQVHPDTGISSKAMGIMNSFVNDIFER			1	1	1	1	1	1	1	1	1
D3ZNZ9	Histone H2B	STITSR			1	1	1	1	1	1	1	1	1
D3ZWM5	Histone H2B	EIQTAVRLLLPGELAKHAVSEGTKAVTKYTSSK			1	1	1	1	1	1	1	1	1
G3V9C7	Histone H2B	EIQTAVR			1	1	1	1	1	1	1	1	1
G3V9C7	Histone H2B	EIQTAVRLLLPGELAKHAVSEGTKAVTKYTSAK			1	1	1	1	1	1	1	1	1
D3ZJ08	Histone H3	EIR			1	1	1	1	1	1	1	1	1
D3ZJ08	Histone H3	FQSSAVMALQEASEAYLVGLFEDTNLCAIHAKR			1	1	1	1	1	1	1	1	1
D3ZJ08	Histone H3	KLPFQR			1	1	1	1	1	1	1	1	1
D3ZJ08	Histone H3	LVR			1	1	1	1	1	1	1	1	1
D3ZJ08	Histone H3	PGTVALR			1	1	1	1	1	1	1	1	1
D3ZJ08	Histone H3	VTIMPKDIQLAR			1	1	1	1	1	1	1	1	1
D3ZJ08	Histone H3	YQKSTELLIR			1	1	1	1	1	1	1	1	1
D3ZJ08	Histone H3	YR			1	1	1	1	1	1	1	1	1
D3ZJ08	Histone H3	YRPGTVALREIRR			1	1	1	1	1	1	1	1	1
P84245	Histone H3.3	FQSAAIGALQEASEAYLVGLFEDTNLCAIHAKR			1	1	1	1	1	1	1	1	1
P62804	Histone H4	DAVTYTEHAKR			1	1	1	1	1	1	1	1	1
P62804	Histone H4	GGVKR			1	1	1	1	1	1	1	1	1
P62804	Histone H4	GVLKVFLENVIR			1	1	1	1	1	1	1	1	1
P62804	Histone H4	ISGLIYEETR			1	1	1	1	1	1	1	1	1
P62804	Histone H4	KTVTAMDVVYALKR			1	1	1	1	1	1	1	1	1
P62804	Histone H4	QGR			1	1	1	1	1	1	1	1	1
P62804-2	Histone H4	DVVYALKR			1	1	1	1	1	1	1	1	1
P62804-2	Histone H4	MDVVYALKR			1	1	1		1	1	1	1	1
P62804-2	Histone H4	QGRTLYGFGG			1	1	1	1	1	1	1	1	1
Q02874-2	Core histone macro-H2A.1	KLKSIAFPSIGSGR			1	1	1	1	1	1	1	1	1

## Sheet: Supplemental Table 4
Supplemental Table 4:Information of all identified peptides by LC-MS/MS.
Protein	Description	Sequence	Variable modifications ([position] description)	Retention time (min)	Retention time window (min)	Mass	Charge	N - 1	N - 2	N - 3	D - 1	D - 2	D - 3	D+M - 1	D+M - 2	D+M - 3	Score
P62804	Histone H4 OS=Rattus norvegicus GN=Hist1h4b PE=1 SV=2 - [H4_RAT]	GGVKRISGLIYEETR		33.0896	0.905433	1676.92	2	4.71315e+06	4.52365e+06	4.48228e+06	788891	1.03583e+06	1.06399e+06	2.28907e+06	2.03596e+06	2.78722e+06	60.45
D3ZJ08	RCG45187 OS=Rattus norvegicus GN=Hist1h2ail PE=3 SV=1 - [D3ZJ08_RAT]	RYQKSTELLIR		25.3185	2.12895	1405.8	2	1.25079e+07	1.33233e+07	1.33645e+07	3.90445e+06	4.03173e+06	4.32667e+06	7.08732e+06	7.69527e+06	1.00506e+07	52.8
Q6P747	Heterochromatin protein 1-binding protein 3 OS=Rattus norvegicus GN=Hp1bp3 PE=2 SV=1 - [HP1B3_RAT]	VDIRPQLLKNALQR		36.8262	0.526333	1662.99	4	104564	120430	106162	8440.84	9011.28	9872.1	87167.5	71674.2	73162.8	28.16
D3ZJ08	RCG45187 OS=Rattus norvegicus GN=Hist1h2ail PE=3 SV=1 - [D3ZJ08_RAT]	KSTGGKAPRKQLATKAAR	[1] Methyl; (K)|[10] Acetyl; (K)|[15] Acetyl (K)	18.7693	1.03495	1966.14	4	147543	130544	131990	72821.3	83924.4	84262.2	96546.2	85519.3	118441	33.25
P62804	Histone H4 OS=Rattus norvegicus GN=Hist1h4b PE=1 SV=2 - [H4_RAT]	SGRGKGGKGLGKGGAKR	[N-term] Acetyl; (N-Term)|[3] Methyl (R)	8.21128	0.4829	1625.94	4	1.6618e+06	1.78698e+06	1.64755e+06	710575	1.15626e+06	1.56875e+06	923926	1.1848e+06	1.56141e+06	80.04
P62804	Histone H4 OS=Rattus norvegicus GN=Hist1h4b PE=1 SV=2 - [H4_RAT]	DAVTYTEHAKRKTVTAMDVVYALKR		35.9515	0.862983	2865.52	4	1.38577e+06	1.24815e+06	1.27706e+06	490665	546562	649542	613622	693193	800168	37.22
P43278	Histone H1.0 OS=Rattus norvegicus GN=H1f0 PE=2 SV=2 - [H10_RAT]	AKAAKKSTDHPKYSDMIVAAIQAEKNR		35.4505	0.8697	2970.57	3	2.53814e+06	2.6901e+06	2.82194e+06	1.39146e+06	1.58928e+06	1.66257e+06	2.18952e+06	2.27638e+06	2.86681e+06	94.57
P62804	Histone H4 OS=Rattus norvegicus GN=Hist1h4b PE=1 SV=2 - [H4_RAT]	KVLRDNIQGITKPAIRR	[1] Dimethyl (K)	27.3003	2.87375	2005.23	2	2.94102e+06	2.78203e+06	2.44899e+06	1.6646e+06	1.29267e+06	1.61201e+06	1.78065e+06	1.91715e+06	2.23839e+06	47.22
P62804	Histone H4 OS=Rattus norvegicus GN=Hist1h4b PE=1 SV=2 - [H4_RAT]	SGRGKGGKGLGKGGAKR	[N-term] Acetyl; (N-Term)|[5] Dimethyl; (K)|[8] Acetyl; (K)|[12] Acetyl; (K)|[16] Acetyl (K)	21.7452	0.36105	1765.99	3	43824.2	34552	37938.9	16833.7	52315.8	34752.5	68840.8	54451.8	111951	31.62
P62804	Histone H4 OS=Rattus norvegicus GN=Hist1h4b PE=1 SV=2 - [H4_RAT]	SGRGKGGKGLGKGGAKR	[N-term] Acetyl (N-Term)	7.8832	0.33175	1611.93	3	305818	242771	248082	803688	859732	1.24493e+06	251241	177608	330045	51.14
P62804	Histone H4 OS=Rattus norvegicus GN=Hist1h4b PE=1 SV=2 - [H4_RAT]	SGRGKGGKGLGKGGAKR	[3] Methyl; (R)|[5] Acetyl (K)	8.21128	0.277317	1625.94	3	1.12179e+06	1.21632e+06	1.2095e+06	527523	850368	975398	694883	859640	1.07981e+06	63.48
Q02874-2	Isoform 1 of Core histone macro-H2A.1 OS=Rattus norvegicus GN=H2afy - [H2AY_RAT]	KLKSIAFPSIGSGR		33.1831	0.979183	1459.85	3	162862	142225	130764	23337.1	35660.2	31188.9	91524.7	81849.8	101900	41.17
D3ZVK7	Histone H2A OS=Rattus norvegicus GN=Hist1h2ak PE=3 SV=1 - [D3ZVK7_RAT]	KGNYSER		5.40912	2.64215	852.409	2	431984	226386	55672.8	5.62674e+06	532.729	3.98127e+06	8.63991e+06	536147	13845.7	61.74
D3ZWM5	Histone H2B OS=Rattus norvegicus GN=LOC684647 PE=3 SV=1 - [D3ZWM5_RAT]	LAHYNKRSTITSREIQTAVR		23.7694	0.733583	2343.28	3	121293	43756.2	32624.7	105461	96926.6	93141.6	23687.3	32142.9	34306.1	19.23
Q6P747	Heterochromatin protein 1-binding protein 3 OS=Rattus norvegicus GN=Hp1bp3 PE=2 SV=1 - [HP1B3_RAT]	SLQKKTPAKPQGKTASMKQR		11.996	1.80137	2212.25	5	1.56637e+06	1.51702e+06	1.45015e+06	656788	505463	704517	942822	1.0933e+06	1.39121e+06	37.95
P84245	Histone H3.3 OS=Rattus norvegicus GN=H3f3b PE=1 SV=2 - [H33_RAT]	RYQKSTELLIR		25.3185	2.71855	1405.8	3	1.85059e+07	1.87086e+07	1.90133e+07	3.89795e+06	4.06349e+06	4.6717e+06	8.98982e+06	9.5313e+06	1.12011e+07	73.04
Q00566	Methyl-CpG-binding protein 2 OS=Rattus norvegicus GN=Mecp2 PE=1 SV=1 - [MECP2_RAT]	KRKAEADPQAIPKKR		11.8608	0.346833	1735.02	4	365.014	688.026	4768.1	713.618	2308.89	1935.04	688.188	405.596	3365.65	16.88
Q6P747	Heterochromatin protein 1-binding protein 3 OS=Rattus norvegicus GN=Hp1bp3 PE=2 SV=1 - [HP1B3_RAT]	ATDMSQGELIHPKALPLIVGAQLIHADKLGEKADDSTMPIRR	[N-term] Acetyl (N-Term)	45.5944	0.424483	4577.41	5	56734.8	60267.9	72834.4	72625.5	52338.6	57819.7	63413	77146.4	70005.8	35.84
D4A0P4	RCG33140 OS=Rattus norvegicus GN=LOC691496 PE=3 SV=1 - [D4A0P4_RAT]	LVREIAQDFKTDLR		36.4276	1.18327	1702.94	4	2.51686e+06	2.59246e+06	2.28655e+06	456499	491612	530726	1.29106e+06	1.33206e+06	1.52764e+06	26.15
P84245	Histone H3.3 OS=Rattus norvegicus GN=H3f3b PE=1 SV=2 - [H33_RAT]	KSAPSTGGVKKPHR	[1] Acetyl; (K)|[10] Methyl; (K)|[14] Methyl (R)	15.5485	1.19725	1518.86	4	0	845.311	717.863	4287.52	2730.18	1099.53	6699.69	8562.23	17305.9	18.25
Q6P747	Heterochromatin protein 1-binding protein 3 OS=Rattus norvegicus GN=Hp1bp3 PE=2 SV=1 - [HP1B3_RAT]	RGYLLKQALKRELNR		30.7875	1.38727	1857.11	4	105836	8414.78	3255.7	1410.41	2413.23	282.615	3668.52	4324.81	4655.51	30.67
Q6P747	Heterochromatin protein 1-binding protein 3 OS=Rattus norvegicus GN=Hp1bp3 PE=2 SV=1 - [HP1B3_RAT]	KGRPAPSAVKKPSGSTSKKPVANAR		12.2077	1.75762	2518.45	5	241186	241586	222476	72046.1	210630	216539	140251	139537	192084	23.6
B4F777	High mobility group nucleosome-binding domain-containing protein 5 OS=Rattus norvegicus GN=Hmgn5 PE=2 SV=1 - [HMGN5_RAT]	LSAMPVPFTPELKPKR		36.2223	0.874717	1810.02	4	99832.9	108717	98041.8	16849.4	18803.6	24209.1	77250.5	83041.6	98240.3	37.29
P43278	Histone H1.0 OS=Rattus norvegicus GN=H1f0 PE=2 SV=2 - [H10_RAT]	QSIQKYIKSHYKVGENADSQIKLSIKR		33.4238	1.31638	3160.74	3	457941	534959	640013	377126	412690	877535	494111	852402	1.36161e+06	63.86
P84245	Histone H3.3 OS=Rattus norvegicus GN=H3f3b PE=1 SV=2 - [H33_RAT]	KSAPSTGGVKKPHR	[1] Acetyl; (K)|[10] Dimethyl (K)	15.5485	0.7768	1518.86	3	23636.7	14651.4	14802.2	11325.5	7270.76	13318	13939.4	10871.4	12999	30.52
D4A0P4	RCG33140 OS=Rattus norvegicus GN=LOC691496 PE=3 SV=1 - [D4A0P4_RAT]	YQKSTELLIRKLPFQR		35.9515	0.448567	2019.16	5	11355	9027.61	6815.39	2721.35	2128.66	2044.5	4973.53	6580.45	6892.42	23.16
P62804	Histone H4 OS=Rattus norvegicus GN=Hist1h4b PE=1 SV=2 - [H4_RAT]	GKGGKGLGKGGAKR	[5] Acetyl; (K)|[9] Acetyl (K)	15.6808	1.31242	1353.78	3	477230	467199	434003	203079	96865.2	245487	309727	325083	413173	58.18
D3ZJ08	RCG45187 OS=Rattus norvegicus GN=Hist1h2ail PE=3 SV=1 - [D3ZJ08_RAT]	LVREIAQDFKTDLR		36.4276	1.18732	1702.94	3	2.31324e+07	2.31636e+07	2.23561e+07	6.50651e+06	7.39193e+06	7.91671e+06	1.45921e+07	1.52027e+07	1.82178e+07	39.72
P62804	Histone H4 OS=Rattus norvegicus GN=Hist1h4b PE=1 SV=2 - [H4_RAT]	SGRGKGGKGLGKGGAKR	[N-term] Acetyl; (N-Term)|[3] Dimethyl; (R)|[12] Acetyl (K)	12.9338	1.04948	1681.97	5	9354.75	13640	2918.09	186.374	0	1536.16	6450.53	8482.21	0	26.33
D3ZJ08	RCG45187 OS=Rattus norvegicus GN=Hist1h2ail PE=3 SV=1 - [D3ZJ08_RAT]	KSTGGKAPRKQLATKAAR	[1] Acetyl; (K)|[6] Methyl; (K)|[10] Acetyl; (K)|[15] Acetyl (K)	22.1878	0.609417	2008.15	4	26364	26950.1	63613.6	174998	125887	32490.2	26128.9	26073	55017	22.98
P62804	Histone H4 OS=Rattus norvegicus GN=Hist1h4b PE=1 SV=2 - [H4_RAT]	KVLRDNIQGITKPAIR	[1] Dimethyl; (K)|[4] Methyl (R)	27.9778	1.10418	1863.14	2	987081	1.0957e+06	1.24973e+06	343028	329453	458611	791756	831210	1.0092e+06	29.31
D3ZJ08	RCG45187 OS=Rattus norvegicus GN=Hist1h2ail PE=3 SV=1 - [D3ZJ08_RAT]	TKQTARKSTGGKAPR	[7] Trimethyl; (K)|[12] Acetyl (K)	10.1938	0.3874	1669.96	4	1498.51	8810.97	8574.42	1969.16	3969.18	15280	15209.4	16020	12813.3	11.49
Q6P747	Heterochromatin protein 1-binding protein 3 OS=Rattus norvegicus GN=Hp1bp3 PE=2 SV=1 - [HP1B3_RAT]	LCEPKEASYSLIR		33.2843	0.586083	1507.77	2	44448.1	32076.3	38073.4	10860.5	47272.8	55412.8	9803.07	14555.2	10613.8	61.77
Q6I8Q6	Histone H2A OS=Rattus norvegicus GN=Hist1h2af PE=2 SV=1 - [Q6I8Q6_RAT]	DNKKTRIIPRHLQLAIR		29.3183	0.357783	2071.25	5	2366.75	2638.94	5104.29	10212.4	0	12606.5	2767.02	4271.51	5716.52	11.8
D3ZZ57	Histone H2A OS=Rattus norvegicus GN=H2afy PE=3 SV=1 - [D3ZZ57_RAT]	SAKAGVIFPVGR		31.3398	1.32218	1200.7	3	517564	510089	475044	140301	132585	136875	320761	307450	322222	36.86
P62804	Histone H4 OS=Rattus norvegicus GN=Hist1h4b PE=1 SV=2 - [H4_RAT]	SGRGKGGKGLGKGGAKR	[N-term] Acetyl; (N-Term)|[5] Acetyl; (K)|[8] Acetyl; (K)|[12] Acetyl (K)	20.7799	0.751567	1737.96	3	233139	176229	204644	16396.4	32417.1	33583.1	25861.6	60949.3	12243.1	48.34
P02262	Histone H2A type 1 OS=Rattus norvegicus PE=1 SV=2 - [H2A1_RAT]	HLQLAIR		28.0594	1.14982	849.519	2	1.69053e+06	1.59888e+06	1.64893e+06	268643	323936	349381	1.2553e+06	1.09937e+06	1.32407e+06	34.24
P62804	Histone H4 OS=Rattus norvegicus GN=Hist1h4b PE=1 SV=2 - [H4_RAT]	GKGGKGLGKGGAKR	[2] Acetyl; (K)|[9] Acetyl (K)	15.6808	1.26957	1353.78	4	103148	100212	86036.2	46948.8	12809.6	51910.5	63742	56067.1	80808.9	35.58
D3ZZ29	Histone H2A OS=Rattus norvegicus GN=LOC680322 PE=3 SV=1 - [D3ZZ29_RAT]	NDEELNKLLGR		36.6424	0.41515	1299.68	3	0	46209.1	0	458.429	474.028	0	0	0	0	39.95
D3ZJ08	RCG45187 OS=Rattus norvegicus GN=Hist1h2ail PE=3 SV=1 - [D3ZJ08_RAT]	LVREIAQDFKTDLR	[10] Dimethyl (K)	36.7366	0.787833	1730.97	4	149480	156844	136520	15001.2	15637.8	16171	58975.8	55219.8	66040.6	20.1
P84245	Histone H3.3 OS=Rattus norvegicus GN=H3f3b PE=1 SV=2 - [H33_RAT]	KSAPSTGGVKKPHR	[1] Acetyl; (K)|[11] Trimethyl (K)	15.5485	1.10245	1532.88	4	1706.02	563.938	1249.61	586.953	292.769	594.926	1085.64	132.848	523.743	21.31
D3ZJ08	RCG45187 OS=Rattus norvegicus GN=Hist1h2ail PE=3 SV=1 - [D3ZJ08_RAT]	YQKSTELLIR		28.2065	1.52007	1249.7	2	1.27351e+07	1.24869e+07	1.24991e+07	2.559e+06	2.9548e+06	3.46518e+06	8.36303e+06	8.51595e+06	1.0257e+07	58.27
D4A0P4	RCG33140 OS=Rattus norvegicus GN=LOC691496 PE=3 SV=1 - [D4A0P4_RAT]	RYQKSTELLIRKLPFQR		33.5696	0.398717	2175.26	5	250.731	210.803	802.241	126.398	162.924	0	175.819	0.0391136	0	27.8
D3ZJ08	RCG45187 OS=Rattus norvegicus GN=Hist1h2ail PE=3 SV=1 - [D3ZJ08_RAT]	VTIMPKDIQLAR		35.0894	1.71248	1383.79	4	127461	121211	92882.2	14534.9	10832.7	9965.99	48463.2	61407.9	96123.3	39.71
P0C169	Histone H2A type 1-C OS=Rattus norvegicus PE=1 SV=2 - [H2A1C_RAT]	SGRGKQGGKAR	[N-term] Acetyl (N-Term)	4.77057	1.61397	1142.63	3	87183.2	612.463	22.888	61072.7	7617.78	4779.76	2625.29	763.057	0	36.29
P62804	Histone H4 OS=Rattus norvegicus GN=Hist1h4b PE=1 SV=2 - [H4_RAT]	GKGGKGLGKGGAKR	[2] Acetyl; (K)|[5] Acetyl (K)	15.6808	1.35935	1353.78	2	272967	331136	278918	122480	110878	190905	229425	227114	281468	59.35
P43278	Histone H1.0 OS=Rattus norvegicus GN=H1f0 PE=2 SV=2 - [H10_RAT]	AGSSRQSIQKYIKSHYKVGENADSQIKLSIKR		33.5696	0.638167	3618.96	4	142434	156825	163850	304157	298899	308609	85805.4	81393.2	88096.8	69.21
Q6P747	Heterochromatin protein 1-binding protein 3 OS=Rattus norvegicus GN=Hp1bp3 PE=2 SV=1 - [HP1B3_RAT]	GYLLKQALKRELNR		32.8261	0.482683	1701.01	2	15502	10571.2	14767.6	9004.79	43112.7	20863.3	18030.9	9887.99	9611.13	17.9
D3ZJ08	RCG45187 OS=Rattus norvegicus GN=Hist1h2ail PE=3 SV=1 - [D3ZJ08_RAT]	LVREIAQDFKTDLR	[10] Methyl (K)	36.6903	0.685733	1716.95	4	498736	577877	481132	68494.5	79273.7	69795.9	276906	266669	270264	12.53
D3ZK97	Uncharacterized protein OS=Rattus norvegicus GN=LOC100360868 PE=3 SV=1 - [D3ZK97_RAT]	YRPGTVALREIR		28.4302	1.94252	1429.82	2	2.31545e+07	2.23945e+07	2.18479e+07	9.8434e+06	1.0542e+07	1.32149e+07	1.53162e+07	1.54092e+07	1.93461e+07	30.22
P62804	Histone H4 OS=Rattus norvegicus GN=Hist1h4b PE=1 SV=2 - [H4_RAT]	GKGGKGLGKGGAKRHR	[9] Acetyl (K)	7.80013	0.289117	1604.93	3	19087.7	10963.6	8409.26	42748.3	80056.6	109607	22078.1	13894.6	25725.8	14.43
D3ZJ08	RCG45187 OS=Rattus norvegicus GN=Hist1h2ail PE=3 SV=1 - [D3ZJ08_RAT]	YRPGTVALREIR		28.2625	1.89632	1429.82	3	3.02228e+07	2.81975e+07	2.6596e+07	1.27057e+07	1.33232e+07	1.54522e+07	1.728e+07	1.74106e+07	2.12429e+07	33.3
P62804	Histone H4 OS=Rattus norvegicus GN=Hist1h4b PE=1 SV=2 - [H4_RAT]	SGRGKGGKGLGKGGAKR	[5] Acetyl (K)	7.80013	1.10072	1611.93	5	742868	572246	837047	1.6899e+06	1.85261e+06	2.35099e+06	543422	354486	873883	38.78
D3ZZ29	Histone H2A OS=Rattus norvegicus GN=LOC680322 PE=3 SV=1 - [D3ZZ29_RAT]	SFRAGLQFPVGR		35.9515	1.004	1333.73	2	223158	192541	227652	296089	253806	332319	116529	146930	180938	47.79
P84245	Histone H3.3 OS=Rattus norvegicus GN=H3f3b PE=1 SV=2 - [H33_RAT]	LVREIAQDFKTDLR	[10] Methyl (K)	36.6903	0.74005	1716.95	2	3.64874e+06	4.15796e+06	3.87089e+06	871106	991827	981358	2.33303e+06	2.33629e+06	2.92245e+06	58.18
D4A5H6	Uncharacterized protein OS=Rattus norvegicus PE=3 SV=1 - [D4A5H6_RAT]	NKLSTEERR	[2] Methyl; (K)|[8] Methyl (R)	27.445	1.73045	1159.63	2	354487	343261	310086	155173	118255	146744	235138	204444	224384	26.97
P84245	Histone H3.3 OS=Rattus norvegicus GN=H3f3b PE=1 SV=2 - [H33_RAT]	KQLATKAAR	[1] Acetyl (K)	15.9416	0.569367	1027.61	3	2915.37	2539.43	1892.16	272.864	0	0	1097.69	439.773	0	51.7
D3ZJ08	RCG45187 OS=Rattus norvegicus GN=Hist1h2ail PE=3 SV=1 - [D3ZJ08_RAT]	ARTKQTARKSTGGKAPR	[8] Methyl; (R)|[9] Acetyl; (K)|[14] Acetyl (K)	12.3402	0.342283	1911.08	4	30547.9	23627.7	18029.3	27816.7	35908.7	12890.4	24982.9	10629.9	17677.4	14.73
D3ZJ08	RCG45187 OS=Rattus norvegicus GN=Hist1h2ail PE=3 SV=1 - [D3ZJ08_RAT]	KLPFQR		27.2759	1.05792	787.47	3	179.151	32710.1	285.351	43268.9	39567.9	24373.5	4407.06	292.335	677.426	27.12
G3V9C7	Histone H2B OS=Rattus norvegicus GN=Hist1h2bc PE=3 SV=1 - [G3V9C7_RAT]	STITSREIQTAVR		27.445	2.14635	1460.8	2	7.01262e+07	7.138e+07	7.77287e+07	2.74796e+07	2.65695e+07	3.35589e+07	4.76887e+07	5.26985e+07	6.35173e+07	45.9
P62804	Histone H4 OS=Rattus norvegicus GN=Hist1h4b PE=1 SV=2 - [H4_RAT]	HRKVLRDNIQGITKPAIR	[2] Dimethyl; (R)|[3] Methyl (K)	24.459	1.21252	2156.3	4	131521	955159	73769.6	275342	203807	275395	53476.8	50043.1	93683.8	36.82
D3ZJ08	RCG45187 OS=Rattus norvegicus GN=Hist1h2ail PE=3 SV=1 - [D3ZJ08_RAT]	KSTGGKAPRKQLATKAAR	[6] Acetyl; (K)|[10] Acetyl; (K)|[15] Acetyl (K)	22.1878	0.529967	1994.14	2	2974.53	4461.45	6019.16	131061	165095	2275.39	5075.38	3875.23	11033	22.19
P84245	Histone H3.3 OS=Rattus norvegicus GN=H3f3b PE=1 SV=2 - [H33_RAT]	VTIMPKDIQLAR		35.0459	2.10982	1383.79	3	2.81365e+07	2.76726e+07	2.6714e+07	7.4192e+06	9.75634e+06	1.13033e+07	1.76604e+07	1.77841e+07	2.11075e+07	62.89
Q00566	Methyl-CpG-binding protein 2 OS=Rattus norvegicus GN=Mecp2 PE=1 SV=1 - [MECP2_RAT]	GPMYDDPTLPEGWTR		42.9716	0.1936	1733.77	2	26037.5	17840.3	21874.5	33664.7	39881.3	24936.9	36927.8	26644.5	25673.8	52.2
Q4FZT6	Histone H2A type 3 OS=Rattus norvegicus PE=2 SV=3 - [H2A3_RAT]	IIPRHLQLAIRNDEELNKLLGR		40.5053	0.702483	2610.51	5	16477.9	29942.4	25559	47202.4	99126.8	37623.1	21124.9	22241.5	18963.1	13.79
P62804-2	Isoform OGP precursor of Histone H4 OS=Rattus norvegicus GN=Hist1h4b - [H4_RAT]	QGRTLYGFGG		33.5696	1.26378	1054.52	2	1.7129e+07	1.59771e+07	1.60351e+07	8.07024e+06	8.08624e+06	8.06943e+06	1.06325e+07	1.07649e+07	1.27065e+07	32.34
B4F777	High mobility group nucleosome-binding domain-containing protein 5 OS=Rattus norvegicus GN=Hmgn5 PE=2 SV=1 - [HMGN5_RAT]	LSAMPVPFTPELKPKRASTSR		34.0168	1.12048	2312.27	4	187188	169196	177360	78326.8	140048	137082	97702.3	100461	101391	19.51
P02262	Histone H2A type 1 OS=Rattus norvegicus PE=1 SV=2 - [H2A1_RAT]	VHRLLRKGNYAER		16.4276	0.353283	1610.91	4	9177.23	0	351.932	1382.6	298.337	190.386	148.804	398.81	0	21.79
D3ZWM5	Histone H2B OS=Rattus norvegicus GN=LOC684647 PE=3 SV=1 - [D3ZWM5_RAT]	LLLPGELAKHAVSEGTKAVTKYTSSK		39.9156	2.2704	2727.52	5	198745	169968	197869	198378	215476	237993	143863	125288	154803	13.79
Q64598	Histone H2A type 1-F OS=Rattus norvegicus PE=3 SV=3 - [H2A1F_RAT]	VTIAQGGVLPNIQAVLLPKKTESHHKPKGK		37.5173	2.28828	3187.85	5	6.33054e+06	6.17946e+06	5.90123e+06	2.01309e+06	2.49665e+06	2.56351e+06	4.48772e+06	4.8108e+06	5.50743e+06	22.7
D3ZJ08	RCG45187 OS=Rattus norvegicus GN=Hist1h2ail PE=3 SV=1 - [D3ZJ08_RAT]	KSTGGKAPRKQLATKAAR	[1] Acetyl; (K)|[6] Acetyl; (K)|[10] Acetyl (K)	19.7571	1.08998	1994.14	3	215616	198124	244081	104595	108285	210164	102278	83157.7	116438	33.73
D4AEC0	Histone H2A OS=Rattus norvegicus GN=H2afv PE=3 SV=1 - [D4AEC0_RAT]	AGGKAGKDSGKAKAKAVSR		7.80013	1.15468	1786.02	4	852913	695923	604479	426537	642288	789462	413006	649463	381565	65.75
P62804	Histone H4 OS=Rattus norvegicus GN=Hist1h4b PE=1 SV=2 - [H4_RAT]	KVLRDNIQGITKPAIR	[1] Dimethyl (K)	28.8612	1.92038	1849.13	2	2.16269e+07	2.10515e+07	2.2129e+07	1.05653e+07	1.04552e+07	1.41128e+07	1.67969e+07	1.82136e+07	2.32928e+07	67.35
Q6I8Q6	Histone H2A OS=Rattus norvegicus GN=Hist1h2af PE=2 SV=1 - [Q6I8Q6_RAT]	SSRAGLQFPVGRVHR		28.2625	0.111317	1665.92	4	0	458.557	0	0	319845	255.056	0	0	0	27.15
D3ZJ08	RCG45187 OS=Rattus norvegicus GN=Hist1h2ail PE=3 SV=1 - [D3ZJ08_RAT]	RYQKSTELLIRKLPFQR		34.1126	1.67453	2175.26	4	218746	196745	181837	99609.6	165958	182233	132576	128506	159909	33.39
Q6P747	Heterochromatin protein 1-binding protein 3 OS=Rattus norvegicus GN=Hp1bp3 PE=2 SV=1 - [HP1B3_RAT]	GYLLKQALKR		28.0175	0.996383	1188.73	3	32515.2	21581	18428.5	2643.5	3303.81	3118.55	8616.08	10766.1	15150.1	37.61
D3ZBN0	RCG23067 OS=Rattus norvegicus GN=Hist1h1b PE=3 SV=1 - [D3ZBN0_RAT]	SETAPAETTAPAPVEKSPAKKKTKKAGAAKR	[N-term] Acetyl (N-Term)	13.1881	0.2989	3190.77	4	15822	3449.26	1895.94	5923.35	3864.03	111.503	2073.47	2376.87	1638.75	11.82
D3ZJ08	RCG45187 OS=Rattus norvegicus GN=Hist1h2ail PE=3 SV=1 - [D3ZJ08_RAT]	KQLATKAAR	[1] Methyl; (K)|[6] Acetyl (K)	16.0331	0.349317	1041.63	3	0	0	0	0	285.21	763.865	0	235.76	746.523	36.68
D4A0P4	RCG33140 OS=Rattus norvegicus GN=LOC691496 PE=3 SV=1 - [D4A0P4_RAT]	TKQTARKSTGGKAPR	[6] Methyl; (R)|[7] Acetyl; (K)|[12] Acetyl (K)	14.3329	0.587217	1683.94	4	2014.7	6022.44	4656.25	701.671	1017.75	8657	2990.54	3075.39	6926.86	25.68
Q00566	Methyl-CpG-binding protein 2 OS=Rattus norvegicus GN=Mecp2 PE=1 SV=1 - [MECP2_RAT]	KAEADPQAIPKKR		14.848	0.929583	1450.83	4	304.299	0	0	137.187	0	0	0	0	0	39.15
Q6P747	Heterochromatin protein 1-binding protein 3 OS=Rattus norvegicus GN=Hp1bp3 PE=2 SV=1 - [HP1B3_RAT]	SLQKKTPAKPQGKTASMKQRGAKPAR		12.2077	0.95485	2792.59	5	218013	187567	187776	101852	306070	306930	146500	120492	158282	14.19
B1WC28	Histone H2A OS=Rattus norvegicus GN=H2afy2 PE=2 SV=1 - [B1WC28_RAT]	IHPELLAKKR		19.2443	0.9698	1203.75	3	29229.6	36870.1	33812.2	5488.38	4307.57	5911.46	15804.5	16452.6	17376.3	39.05
P43278	Histone H1.0 OS=Rattus norvegicus GN=H1f0 PE=2 SV=2 - [H10_RAT]	TENSTSTPAAKPKR	[N-term] Acetyl (N-Term)	14.3029	1.13175	1528.79	2	8905.96	26149.1	14972.9	9359.95	11589.8	9811.53	21139	17980.4	14820.2	71.16
D3ZJ08	RCG45187 OS=Rattus norvegicus GN=Hist1h2ail PE=3 SV=1 - [D3ZJ08_RAT]	KSTGGKAPRKQLATKAAR		10.3258	0.824883	1868.11	4	41561.5	66678.7	88350.2	34925.5	48691.2	68575.6	65943.6	60062	72101.1	31.41
P02262	Histone H2A type 1 OS=Rattus norvegicus PE=1 SV=2 - [H2A1_RAT]	NDEELNKLLGKVTIAQGGVLPNIQAVLLPKKTESHHKAKGK		45.0041	0.863633	4415.5	5	291496	317106	168674	228431	182601	331425	302939	277608	303124	60.86
P84245	Histone H3.3 OS=Rattus norvegicus GN=H3f3b PE=1 SV=2 - [H33_RAT]	KSAPSTGGVKKPHR	[1] Acetyl (K)	15.3112	1.47985	1490.83	4	217.173	0	0	145.823	0.0599757	81.5349	0	89.7265	345.609	25.72
P62804	Histone H4 OS=Rattus norvegicus GN=Hist1h4b PE=1 SV=2 - [H4_RAT]	RGGVKRISGLIYEETR		32.5137	0.98205	1833.02	4	372952	341206	323881	79455.4	75336.2	83672	133808	144008	165457	15.06
Q4FZT6	Histone H2A type 3 OS=Rattus norvegicus PE=2 SV=3 - [H2A3_RAT]	AGLQFPVGR		34.4977	1.21155	943.524	3	47164	39472	31175.6	9075.31	3342.79	5165.75	31177	31151.7	21528.6	50.79
Q6LED0	Histone H3.1 OS=Rattus norvegicus PE=1 SV=3 - [H31_RAT]	YQKSTELLIRKLPFQR		34.5464	1.0226	2019.16	4	80664.1	88309.2	62505.8	34534.9	52036.4	71214.4	65245.6	65676.5	78421.4	23.45
D3ZNZ9	Histone H2B OS=Rattus norvegicus GN=Hist3h2ba PE=3 SV=1 - [D3ZNZ9_RAT]	GRKESYSIYVYKVLKQVHPDTGISSKAMGIMNSFVNDIFERIASEASR		61.5449	1.55917	5420.76	5	6.98839e+06	6.06556e+06	6.46047e+06	1.74455e+06	2.66276e+06	3.23033e+06	4.01739e+06	4.1701e+06	4.30152e+06	74
P15865	Histone H1.2 OS=Rattus norvegicus GN=Hist1h1c PE=1 SV=3 - [H12_RAT]	KAAGGAKRKASGPPVSELITKAVAASKER		33.6228	1.07182	2877.65	3	85354.2	81517.8	78803.5	129130	161300	144320	47016.6	45070.8	62861.3	53.16
Q6I8Q6	Histone H2A OS=Rattus norvegicus GN=Hist1h2af PE=2 SV=1 - [Q6I8Q6_RAT]	GKQGGKARAKAKTR		6.03088	1.3516	1455.88	4	264.651	2557.55	81.9191	14329.5	7076.92	7427.63	63.7324	44.4242	48.2834	28.43
P62804	Histone H4 OS=Rattus norvegicus GN=Hist1h4b PE=1 SV=2 - [H4_RAT]	KVLRDNIQGITKPAIR	[1] Trimethyl (K)	27.9778	1.54542	1863.14	4	1.10487e+07	1.04533e+07	1.08903e+07	2.46379e+06	2.82725e+06	3.45005e+06	8.09979e+06	7.10953e+06	7.90205e+06	31.41
Q6LED0	Histone H3.1 OS=Rattus norvegicus PE=1 SV=3 - [H31_RAT]	KQLATKAAR	[1] Methyl; (K)|[6] Acetyl (K)	15.3112	1.1892	1041.63	2	397025	341752	334145	165572	177477	279580	245834	261816	446199	47.23
P62804	Histone H4 OS=Rattus norvegicus GN=Hist1h4b PE=1 SV=2 - [H4_RAT]	GKGGKGLGKGGAKR	[2] Acetyl; (K)|[9] Acetyl; (K)|[13] Acetyl (K)	18.8958	1.86427	1395.8	3	2.52615e+06	2.39289e+06	2.55881e+06	1.18282e+06	1.18169e+06	1.2585e+06	2.39793e+06	2.06667e+06	2.76435e+06	53.52
P84245	Histone H3.3 OS=Rattus norvegicus GN=H3f3b PE=1 SV=2 - [H33_RAT]	LVREIAQDFKTDLR	[10] Dimethyl (K)	36.7366	0.992083	1730.97	2	1.18877e+06	1.29625e+06	1.15755e+06	327506	371356	408541	654908	666284	837194	45.95
P62804	Histone H4 OS=Rattus norvegicus GN=Hist1h4b PE=1 SV=2 - [H4_RAT]	KVLRDNIQGITKPAIR	[4] Methyl (R)	27.9778	1.36937	1835.11	2	1.46052e+06	1.36841e+06	1.44718e+06	675018	715907	883467	1.02262e+06	1.0007e+06	1.26379e+06	53.53
P62804	Histone H4 OS=Rattus norvegicus GN=Hist1h4b PE=1 SV=2 - [H4_RAT]	GKGGKGLGKGGAKR	[2] Acetyl; (K)|[5] Acetyl; (K)|[9] Acetyl; (K)|[13] Acetyl (K)	24.0338	0.6896	1437.81	2	47386.8	74762	65826.1	143079	110275	108540	26605.4	33366.5	47873.2	64.45
P43278	Histone H1.0 OS=Rattus norvegicus GN=H1f0 PE=2 SV=2 - [H10_RAT]	AKAAKKSTDHPKYSDMIVAAIQAEKNRAGSSR		35.5895	1.29648	3428.8	5	422630	380672	397314	388026	450280	549238	231182	218757	270741	58.05
D3ZJ08	RCG45187 OS=Rattus norvegicus GN=Hist1h2ail PE=3 SV=1 - [D3ZJ08_RAT]	KSTGGKAPRKQLATKAAR	[6] Acetyl; (K)|[10] Acetyl (K)	17.4453	1.94537	1952.13	4	796830	700610	714140	808725	745057	811811	438818	439664	525052	34.15
D3ZJ08	RCG45187 OS=Rattus norvegicus GN=Hist1h2ail PE=3 SV=1 - [D3ZJ08_RAT]	KSTGGKAPRKQLATKAAR	[1] Acetyl; (K)|[15] Acetyl (K)	16.8361	0.808317	1952.13	3	134570	123422	110142	90026.8	94862.5	103692	81002.2	68743	94553.9	17.62
P84245	Histone H3.3 OS=Rattus norvegicus GN=H3f3b PE=1 SV=2 - [H33_RAT]	KSTGGKAPRKQLATKAAR	[1] Acetyl; (K)|[6] Acetyl; (K)|[10] Trimethyl (K)	17.5736	1.59397	1994.18	4	168047	118030	146019	94219.1	93363	107989	80820.5	81034.1	107844	30.9
G3V9C7	Histone H2B OS=Rattus norvegicus GN=Hist1h2bc PE=3 SV=1 - [G3V9C7_RAT]	EIQTAVR		18.1486	1.01597	815.45	2	12111.5	19992.5	13467.5	4230.63	3925.25	4183.67	12443.8	14209.5	11332.4	47.34
D4ACV3	Histone H2A OS=Rattus norvegicus GN=Hist2h2ac PE=3 SV=1 - [D4ACV3_RAT]	GKQGGKARAKAKSR		4.33493	4.13697	1441.86	4	254.875	0	95.0607	25977.6	3418.78	4171.3	111.637	189.096	83.0506	25.21
Q6P747	Heterochromatin protein 1-binding protein 3 OS=Rattus norvegicus GN=Hp1bp3 PE=2 SV=1 - [HP1B3_RAT]	RGYLLKQALKR		24.5859	0.830783	1344.84	3	21959	24214.1	23635.5	8176	5766.17	11057	5168.98	2173.77	7821.51	36.03
A9UMV8	Histone H2A.J OS=Rattus norvegicus GN=H2afj PE=2 SV=1 - [H2AJ_RAT]	IIPRHLQLAIRNDEELNKLLGR		40.5053	0.546117	2610.51	3	65880.8	109066	82716.4	89818.8	236939	206546	83469.7	99959.8	72102.5	28.6
D4ACV3	Histone H2A OS=Rattus norvegicus GN=Hist2h2ac PE=3 SV=1 - [D4ACV3_RAT]	SGRGKQGGKAR	[N-term] Acetyl (N-Term)	2.64133	1.0696	1142.63	3	87.1365	87521.4	0	27331.8	895.954	6879.39	1104.54	39.587	14.3774	27.26
P84245	Histone H3.3 OS=Rattus norvegicus GN=H3f3b PE=1 SV=2 - [H33_RAT]	KQLATKAAR	[1] Acetyl; (K)|[6] Acetyl (K)	20.5493	0.474633	1069.62	2	2.44458e+06	404756	150454	2319.3	35144.9	69536	57408.8	80565.8	8312.75	63.49
P84245	Histone H3.3 OS=Rattus norvegicus GN=H3f3b PE=1 SV=2 - [H33_RAT]	KSAPSTGGVKKPHR	[1] Acetyl; (K)|[10] Methyl (K)	15.5015	0.957767	1504.85	4	342.988	794.341	437.819	181.322	166.691	0	231.352	0	0	20.5
P84245	Histone H3.3 OS=Rattus norvegicus GN=H3f3b PE=1 SV=2 - [H33_RAT]	KSTGGKAPRKQLATKAAR	[1] Acetyl; (K)|[6] Acetyl; (K)|[10] Acetyl; (K)|[15] Acetyl (K)	25.8604	0.5076	2036.15	3	36100.4	30188.1	31357.9	23845	30211.6	9396.46	14584.3	10564.8	9927.74	23.27
P62804	Histone H4 OS=Rattus norvegicus GN=Hist1h4b PE=1 SV=2 - [H4_RAT]	KVLRDNIQGITKPAIR	[1] Methyl (K)	27.9778	1.36937	1835.11	5	116199	84483.6	41104.6	41673.4	59080.9	54899	63284.6	45981.4	42022.1	42.33
D4AEC0	Histone H2A OS=Rattus norvegicus GN=H2afv PE=3 SV=1 - [D4AEC0_RAT]	AGGKAGKDSGKAKAKAVSR	[N-term] Acetyl (N-Term)	9.5329	0.211983	1828.03	3	7080.89	6727.51	10486.6	60555.6	4798.75	1144.04	6696.58	2712	596.824	31.66
P52925	High mobility group protein B2 OS=Rattus norvegicus GN=Hmgb2 PE=2 SV=2 - [HMGB2_RAT]	WKTMSAKEKSKFEDLAKSDKAR		27.7505	1.26167	2583.35	4	128608	127713	125278	45960.1	45971	59986	46726.4	61061.4	60701.6	30.11
P15865	Histone H1.2 OS=Rattus norvegicus GN=Hist1h1c PE=1 SV=3 - [H12_RAT]	SETAPAAPAAPAPAEKTPIKKKAR	[N-term] Acetyl; (N-Term)|[22] Methyl (K)	20.0372	1.08972	2456.37	5	168003	216577	219615	67982.4	85737.6	159568	142139	100457	111098	17.73
P62804	Histone H4 OS=Rattus norvegicus GN=Hist1h4b PE=1 SV=2 - [H4_RAT]	SGRGKGGKGLGKGGAKR	[N-term] Acetyl; (N-Term)|[3] Dimethyl (R)	9.97622	0.264217	1639.96	4	342.739	354.462	0	298.259	1067.33	201.648	869.894	370.983	415.051	67.22
P84245	Histone H3.3 OS=Rattus norvegicus GN=H3f3b PE=1 SV=2 - [H33_RAT]	KSTGGKAPRKQLATKAAR	[1] Dimethyl; (K)|[6] Acetyl; (K)|[10] Acetyl; (K)|[15] Acetyl (K)	22.4546	0.369317	2022.17	4	24609.3	13793.5	22560.2	78398.8	7174.72	7544.74	17874.2	9412.31	21374.7	23.46
D4AEC0	Histone H2A OS=Rattus norvegicus GN=H2afv PE=3 SV=1 - [D4AEC0_RAT]	HLQLAIR		28.0594	0.84615	849.519	3	18932.9	11763.6	535.709	3923.84	4192.09	1886.88	23108.9	4828.34	12431.5	36.68
P15865	Histone H1.2 OS=Rattus norvegicus GN=Hist1h1c PE=1 SV=3 - [H12_RAT]	SETAPAAPAAPAPAEKTPIKKKAR	[N-term] Acetyl (N-Term)	19.4926	1.33693	2442.36	2	3.18663e+06	3.03387e+06	3.06147e+06	1.72857e+06	1.97679e+06	2.27359e+06	2.44446e+06	2.2771e+06	2.925e+06	84.98
D3ZJ08	RCG45187 OS=Rattus norvegicus GN=Hist1h2ail PE=3 SV=1 - [D3ZJ08_RAT]	ARTKQTARKSTGGKAPR	[N-term] Acetyl; (N-Term)|[9] Dimethyl; (K)|[14] Methyl (K)	8.4045	0.2735	1897.1	5	163141	188836	179035	487148	493204	676313	125205	136796	168659	12.36
P15865	Histone H1.2 OS=Rattus norvegicus GN=Hist1h1c PE=1 SV=3 - [H12_RAT]	KASGPPVSELITKAVAASKER	[1] Methyl (K)	39.4988	1.39343	2152.22	4	90947.8	90833	83884	84385.4	87340	122081	54742.6	54673	80067.9	57.58
D4A0P4	RCG33140 OS=Rattus norvegicus GN=LOC691496 PE=3 SV=1 - [D4A0P4_RAT]	TKQTARKSTGGKAPR	[2] Methyl; (K)|[7] Acetyl; (K)|[12] Acetyl (K)	14.5679	0.654733	1683.94	3	18384.4	37920.7	29225.7	10365.7	25407.7	23018	28536.2	17004.4	40165.1	26.92
Q6P747	Heterochromatin protein 1-binding protein 3 OS=Rattus norvegicus GN=Hp1bp3 PE=2 SV=1 - [HP1B3_RAT]	KYVSQYYPKLR		29.1003	1.70455	1443.79	3	226842	204624	202819	27002.7	29322.5	34345.7	101120	106968	137559	56.29
P84245	Histone H3.3 OS=Rattus norvegicus GN=H3f3b PE=1 SV=2 - [H33_RAT]	KQLATKAAR	[1] Methyl (K)	8.36665	0.273	999.62	4	7857.53	4093.51	12116.9	3981.61	27456.7	4471.55	20857.2	13627	24452	21.54
P15865	Histone H1.2 OS=Rattus norvegicus GN=Hist1h1c PE=1 SV=3 - [H12_RAT]	SETAPAAPAAPAPAEKTPIKKKAR	[N-term] Acetyl; (N-Term)|[16] Acetyl (K)	23.8074	0.833467	2484.37	2	21745.3	16476.2	20962	1245.84	1804.47	3478.91	9342.42	27985.6	40585.3	59.69
D3ZVK7	Histone H2A OS=Rattus norvegicus GN=Hist1h2ak PE=3 SV=1 - [D3ZVK7_RAT]	LLRKGNYSER		16.916	0.839817	1234.68	3	986015	935416	894661	174162	192927	185889	522172	410184	498157	31.1
B1WC28	Histone H2A OS=Rattus norvegicus GN=H2afy2 PE=2 SV=1 - [B1WC28_RAT]	GTKGKSETILSPPPEKR		19.2935	1.49405	1824.01	4	324699	289917	292392	70891.5	68676.7	72411.5	160686	170576	180505	40.43
P62804	Histone H4 OS=Rattus norvegicus GN=Hist1h4b PE=1 SV=2 - [H4_RAT]	SGRGKGGKGLGKGGAKR	[N-term] Acetyl; (N-Term)|[3] Methyl; (R)|[5] Acetyl; (K)|[8] Acetyl; (K)|[12] Acetyl; (K)|[16] Acetyl (K)	25.4549	0.936133	1793.98	2	96618	106492	147464	8567.09	11824	9723.18	997.414	3023.39	1808.58	84.14
P84245	Histone H3.3 OS=Rattus norvegicus GN=H3f3b PE=1 SV=2 - [H33_RAT]	KSTGGKAPRKQLATKAAR	[1] Acetyl; (K)|[10] Acetyl; (K)|[15] Acetyl (K)	22.1878	0.628783	1994.14	4	28350.3	21644.7	41927.2	241784	232920	30731.1	34488.7	14685.6	52746.6	15.52
D3ZVK7	Histone H2A OS=Rattus norvegicus GN=Hist1h2ak PE=3 SV=1 - [D3ZVK7_RAT]	VTIAQGGVLPNIQAVLLPKKTESHHKAKGK		37.3663	2.11077	3161.84	3	1.2721e+07	1.25928e+07	1.23592e+07	4.40833e+06	5.0824e+06	5.85676e+06	1.06516e+07	1.0852e+07	1.24403e+07	49.78
P84245	Histone H3.3 OS=Rattus norvegicus GN=H3f3b PE=1 SV=2 - [H33_RAT]	YQKSTELLIRKLPFQR		35.9515	0.63275	2019.16	3	184733	164718	167332	156573	139755	166522	126626	119419	151661	20.73
P62804	Histone H4 OS=Rattus norvegicus GN=Hist1h4b PE=1 SV=2 - [H4_RAT]	ISGLIYEETR		33.6228	0.597633	1179.61	2	118958	171949	115789	16496.3	55780.6	33527.6	78223.2	49112.3	62315.2	63.69
P43278	Histone H1.0 OS=Rattus norvegicus GN=H1f0 PE=2 SV=2 - [H10_RAT]	LVTTGVLKQTKGVGASGSFR		30.7401	1.38863	2005.13	2	3.64432e+06	3.40414e+06	4.04484e+06	996967	1.02161e+06	1.1358e+06	2.58586e+06	2.85264e+06	3.27351e+06	134.53
P84245	Histone H3.3 OS=Rattus norvegicus GN=H3f3b PE=1 SV=2 - [H33_RAT]	ARTKQTARKSTGGKAPR	[2] Dimethyl; (R)|[14] Methyl (K)	7.75878	1.02037	1855.09	5	181250	297100	307056	194453	278250	436782	185628	125274	322411	10.41
Q00566	Methyl-CpG-binding protein 2 OS=Rattus norvegicus GN=Mecp2 PE=1 SV=1 - [MECP2_RAT]	GRPKGSGTGRPKAAASEGVQVKR		14.1636	1.56218	2293.27	5	98690.4	169742	200320	64364	126236	141186	108466	95472.7	109827	27.17
P62804	Histone H4 OS=Rattus norvegicus GN=Hist1h4b PE=1 SV=2 - [H4_RAT]	DAVTYTEHAKR		17.6165	0.343417	1289.64	2	10072.6	11785.9	16807.2	3873.57	4779.94	5232.22	6459.31	7371.9	18911.7	51.72
P62804	Histone H4 OS=Rattus norvegicus GN=Hist1h4b PE=1 SV=2 - [H4_RAT]	SGRGKGGKGLGKGGAKR	[3] Dimethyl; (R)|[5] Acetyl; (K)|[8] Acetyl; (K)|[16] Acetyl (K)	16.8361	1.15047	1723.98	4	328043	299949	290436	152985	160249	151229	196666	182525	201642	46.17
P62804	Histone H4 OS=Rattus norvegicus GN=Hist1h4b PE=1 SV=2 - [H4_RAT]	SGRGKGGKGLGKGGAKR	[N-term] Acetyl; (N-Term)|[5] Dimethyl; (K)|[16] Acetyl (K)	11.9074	1.14715	1681.97	5	473602	481364	440855	289215	223564	305244	256729	337172	391164	41.05
Q6LED0	Histone H3.1 OS=Rattus norvegicus PE=1 SV=3 - [H31_RAT]	KSTGGKAPRKQLATKAAR	[1] Dimethyl; (K)|[10] Acetyl; (K)|[15] Acetyl (K)	18.7693	0.769133	1980.16	4	146723	146051	143193	85978.7	104723	107257	118087	94794.7	131630	38.18
P84245	Histone H3.3 OS=Rattus norvegicus GN=H3f3b PE=1 SV=2 - [H33_RAT]	KSAPSTGGVKKPHR	[1] Acetyl; (K)|[10] Methyl; (K)|[11] Methyl (K)	13.02	0.212283	1518.86	4	1025.74	0	1527.12	0	0	0	1066.48	973.63	461.248	14.7
D3ZJ08	RCG45187 OS=Rattus norvegicus GN=Hist1h2ail PE=3 SV=1 - [D3ZJ08_RAT]	KLPFQRLVR		31.4348	1.27332	1155.73	4	10550.3	6197.35	3065.11	2988.79	3310.06	2148.99	5092.55	4656.17	4814.88	18.09
P62804	Histone H4 OS=Rattus norvegicus GN=Hist1h4b PE=1 SV=2 - [H4_RAT]	SGRGKGGKGLGKGGAKR	[N-term] Acetyl; (N-Term)|[3] Methyl; (R)|[5] Acetyl; (K)|[8] Acetyl; (K)|[12] Acetyl (K)	20.5493	0.644317	1751.98	3	282377	223213	210673	20251.4	74072.8	113190	86217.3	103108	25653	43.05
Q00566	Methyl-CpG-binding protein 2 OS=Rattus norvegicus GN=Mecp2 PE=1 SV=1 - [MECP2_RAT]	VLEKSPGKLLVKMPFQASPGGKGEGGGATTSAQVMVIKRPGR		34.0657	1.0282	4263.34	5	63307.6	62382.2	64050.3	123339	160167	167742	56919.3	54571	87757.4	67.45
P62804	Histone H4 OS=Rattus norvegicus GN=Hist1h4b PE=1 SV=2 - [H4_RAT]	KVLRDNIQGITKPAIRR	[1] Methyl (K)	25.4549	3.66857	1991.21	4	7.17445e+06	7.49961e+06	6.15472e+06	2.39114e+06	2.54701e+06	2.90703e+06	3.5412e+06	3.84976e+06	4.85247e+06	41.53
Q6LED0	Histone H3.1 OS=Rattus norvegicus PE=1 SV=3 - [H31_RAT]	VTIMPKDIQLARR		32.1566	1.45123	1539.89	3	1.09962e+07	1.07096e+07	1.01882e+07	4.5511e+06	4.73149e+06	5.45208e+06	6.27749e+06	6.09224e+06	7.66101e+06	42.4
P62804	Histone H4 OS=Rattus norvegicus GN=Hist1h4b PE=1 SV=2 - [H4_RAT]	GKGGKGLGKGGAKR	[5] Acetyl; (K)|[9] Acetyl; (K)|[13] Acetyl (K)	18.8958	1.77353	1395.8	2	2.84658e+06	2.87692e+06	2.96887e+06	1.25827e+06	1.2892e+06	1.4994e+06	2.48247e+06	2.39207e+06	3.17491e+06	84.53
P62804	Histone H4 OS=Rattus norvegicus GN=Hist1h4b PE=1 SV=2 - [H4_RAT]	SGRGKGGKGLGKGGAKR	[5] Acetyl; (K)|[8] Acetyl; (K)|[16] Acetyl (K)	13.2758	0.491	1695.95	4	1449.03	1261.13	1179.62	718.979	1964.89	18385.8	958.71	9860.8	54791.9	38.8
P02262	Histone H2A type 1 OS=Rattus norvegicus PE=1 SV=2 - [H2A1_RAT]	SSRAGLQFPVGRVHR		28.2625	0.16745	1665.92	3	2979.44	757.757	2479.49	555.955	410432	1137.71	348.447	95.4872	1463.31	39.64
Q6LED0	Histone H3.1 OS=Rattus norvegicus PE=1 SV=3 - [H31_RAT]	RYQKSTELLIRKLPFQR		34.1126	1.26768	2175.27	5	116797	97531.7	91474.9	29270.8	31413.7	36282.1	54753.8	65356.3	73167.6	40.42
P62804	Histone H4 OS=Rattus norvegicus GN=Hist1h4b PE=1 SV=2 - [H4_RAT]	KVLRDNIQGITKPAIRR	[4] Dimethyl (R)	26.0555	2.57425	2005.23	3	7.41531e+07	6.95831e+07	5.45016e+07	1.80039e+06	1.11327e+06	3.93743e+06	2.42374e+07	2.35654e+07	6.56431e+06	46.44
P84245	Histone H3.3 OS=Rattus norvegicus GN=H3f3b PE=1 SV=2 - [H33_RAT]	LVREIAQDFKTDLR		36.4276	1.32532	1702.94	2	1.27614e+07	1.31668e+07	1.28241e+07	4.14013e+06	4.68628e+06	5.07679e+06	8.59847e+06	9.35313e+06	1.15092e+07	65.87
P62804	Histone H4 OS=Rattus norvegicus GN=Hist1h4b PE=1 SV=2 - [H4_RAT]	KVLRDNIQGITKPAIR	[4] Dimethyl (R)	28.8097	1.76695	1849.13	5	886264	695206	227547	469406	396676	408577	404183	323073	405107	46.04
Q4FZT6	Histone H2A type 3 OS=Rattus norvegicus PE=2 SV=3 - [H2A3_RAT]	LLRKGNYSER		14.7508	1.54007	1234.68	3	3726.68	6465.81	8618.48	3249.97	3877.26	5074.57	3788.03	3315.8	2502.89	27.98
D3ZWE0	Histone H2A OS=Rattus norvegicus GN=Hist2h2ab PE=3 SV=1 - [D3ZWE0_RAT]	LLRKGNYAER		17.5736	0.501333	1218.68	3	1.01058e+06	840925	956396	197145	236487	259642	574108	608495	691138	32.17
D4A0P4	RCG33140 OS=Rattus norvegicus GN=LOC691496 PE=3 SV=1 - [D4A0P4_RAT]	KSTGGKAPR	[1] Acetyl; (K)|[6] Acetyl (K)	15.5911	0.132333	984.534	3	0	238.443	0	27.289	54.0144	0	0	0	0	23.36
P62804	Histone H4 OS=Rattus norvegicus GN=Hist1h4b PE=1 SV=2 - [H4_RAT]	SGRGKGGKGLGKGGAKR	[3] Dimethyl; (R)|[8] Acetyl; (K)|[16] Acetyl (K)	11.9074	1.69643	1681.97	4	1.07782e+06	1.11485e+06	1.11633e+06	552309	589913	799038	730151	783873	993714	47.83
D3ZWE0	Histone H2A OS=Rattus norvegicus GN=Hist2h2ab PE=3 SV=1 - [D3ZWE0_RAT]	VGAGAPVYMAAVLEYLTAEILELAGNAAR		64.4276	0.214617	2932.53	3	178895	166147	178373	56919.9	86888.1	45565.2	144384	96667.1	116460	61.01
D3ZJ08	RCG45187 OS=Rattus norvegicus GN=Hist1h2ail PE=3 SV=1 - [D3ZJ08_RAT]	TKQTARKSTGGKAPR	[2] Methyl; (K)|[6] Methyl; (R)|[7] Dimethyl; (K)|[12] Acetyl (K)	10.4113	0.21165	1683.98	4	608.957	5507.05	5429.16	1860.72	1139.21	4368.13	6184.3	8436.66	2798.95	13.82
P62804	Histone H4 OS=Rattus norvegicus GN=Hist1h4b PE=1 SV=2 - [H4_RAT]	HRKVLRDNIQGITKPAIR	[2] Methyl; (R)|[6] Methyl (R)	24.5859	0.833967	2142.29	5	5836.34	4963.62	3514.13	1691.93	759.264	10497.3	5205.93	3041.35	4606.78	21.61
Q6LED0	Histone H3.1 OS=Rattus norvegicus PE=1 SV=3 - [H31_RAT]	KSTGGKAPRKQLATKAAR	[1] Acetyl; (K)|[6] Acetyl; (K)|[10] Acetyl; (K)|[15] Acetyl (K)	25.2763	0.770133	2036.15	2	122117	93154.2	134054	33447.7	30419.8	1196.09	38432.4	26142.8	1.96988	21.99
Q00566	Methyl-CpG-binding protein 2 OS=Rattus norvegicus GN=Mecp2 PE=1 SV=1 - [MECP2_RAT]	EQKPPKKPKSPKAPGTGR		11.727	1.28945	1930.11	5	49093	45006.1	41933.3	13856.5	16010	15699.7	25926.5	24985	44929.2	10.38
P84245	Histone H3.3 OS=Rattus norvegicus GN=H3f3b PE=1 SV=2 - [H33_RAT]	KLPFQR		26.5004	1.81882	787.471	3	742849	609627	586487	28685.5	30367.3	74803.7	372360	373991	431506	28.41
P62804	Histone H4 OS=Rattus norvegicus GN=Hist1h4b PE=1 SV=2 - [H4_RAT]	KVLRDNIQGITKPAIR	[1] Methyl; (K)|[4] Methyl (R)	28.8097	2.17917	1849.13	3	6.19297e+07	5.74059e+07	5.61349e+07	2.90112e+07	3.0146e+07	3.76408e+07	4.43986e+07	4.53858e+07	5.59275e+07	52.82
P62804	Histone H4 OS=Rattus norvegicus GN=Hist1h4b PE=1 SV=2 - [H4_RAT]	SGRGKGGKGLGKGGAKR	[N-term] Acetyl; (N-Term)|[3] Dimethyl; (R)|[12] Acetyl; (K)|[16] Acetyl (K)	16.8361	0.839817	1723.98	2	69037.9	60914.6	60888.9	27799.3	22042.9	24497.6	47750.6	36247.9	58466.2	35.59
P62804	Histone H4 OS=Rattus norvegicus GN=Hist1h4b PE=1 SV=2 - [H4_RAT]	KVLRDNIQGITKPAIRR	[1] Dimethyl; (K)|[4] Methyl (R)	25.2259	3.97363	2019.24	5	1.05591e+07	1.07547e+07	8.72197e+06	2.22614e+06	2.28067e+06	2.91274e+06	5.33531e+06	5.46428e+06	6.81377e+06	30.09
P0C0S7	Histone H2A.Z OS=Rattus norvegicus GN=H2afz PE=1 SV=2 - [H2AZ_RAT]	AGGKAGKDSGKAKTKAVSR	[4] Acetyl; (K)|[7] Acetyl (K)	14.6138	1.27618	1900.05	4	27146	32801.1	28344.4	16828.7	20860.6	34204	16262.5	17117.2	43823.1	46.32
P62804	Histone H4 OS=Rattus norvegicus GN=Hist1h4b PE=1 SV=2 - [H4_RAT]	DNIQGITKPAIR		26.5004	1.88377	1324.75	3	1.67673e+06	1.54318e+06	1.5544e+06	312695	315281	384408	1.18249e+06	1.50999e+06	1.48878e+06	52.58
Q4FZT6	Histone H2A type 3 OS=Rattus norvegicus PE=2 SV=3 - [H2A3_RAT]	VTIAQGGVLPNIQAVLLPKKTESHHKAKGK		37.3663	2.3296	3161.84	4	6.67213e+07	6.56904e+07	6.24569e+07	1.87464e+07	2.46545e+07	2.66066e+07	4.70792e+07	5.09565e+07	5.80163e+07	54.16
Q00715	Histone H2B type 1 OS=Rattus norvegicus PE=1 SV=2 - [H2B1_RAT]	RLAHYNKR		8.44605	0.789883	1056.59	3	252047	227483	203142	39003.4	76503.6	80480	161155	185631	286474	37.68
Q99P98	Histone deacetylase 5 (Fragment) OS=Rattus norvegicus GN=Hdac5 PE=2 SV=1 - [Q99P98_RAT]	SSPLLRR		17.6991	0.61855	827.499	2	35847	27468.7	28402.8	14537	15615.2	20593.3	22876.1	22358.5	27864.3	33.53
D3ZJE6	Uncharacterized protein OS=Rattus norvegicus GN=Dot1l PE=4 SV=1 - [D3ZJE6_RAT]	KRASAGTPSLTTGVSPKR	[1] Trimethyl; (K)|[2] Dimethyl; (R)|[17] Dimethyl (K)	29.2773	0.768883	1911.12	4	129191	123281	128251	63900.4	73948.8	92555.5	87306.6	82889.2	83200	33.21
D4AEC0	Histone H2A OS=Rattus norvegicus GN=H2afv PE=3 SV=1 - [D4AEC0_RAT]	IHRHLKTR		7.8832	0.452217	1059.64	4	6470.4	8786.29	4271.6	4903.59	5545.01	8907.47	5666.6	3043.3	2562.39	22.82
Q6P747	Heterochromatin protein 1-binding protein 3 OS=Rattus norvegicus GN=Hp1bp3 PE=2 SV=1 - [HP1B3_RAT]	GKVRPLPKKAPPKAKTPAR		13.4467	1.4127	2039.29	3	140611	204606	203554	47678.1	99784.3	117473	151680	145436	134326	35.92
P62804	Histone H4 OS=Rattus norvegicus GN=Hist1h4b PE=1 SV=2 - [H4_RAT]	SGRGKGGKGLGKGGAKR	[N-term] Acetyl; (N-Term)|[3] Methyl; (R)|[5] Methyl (K)	8.4045	0.394633	1639.96	4	782458	772006	855365	307772	588503	641609	412322	467706	602410	58.81
D3ZZ29	Histone H2A OS=Rattus norvegicus GN=LOC680322 PE=3 SV=1 - [D3ZZ29_RAT]	LLRKGNYSER		16.916	0.887533	1234.68	2	640846	572608	578002	148891	166259	167193	373723	346746	463823	33.33
P84245	Histone H3.3 OS=Rattus norvegicus GN=H3f3b PE=1 SV=2 - [H33_RAT]	YQKSTELLIR		28.2065	1.52007	1249.7	3	8.47004e+06	8.61626e+06	8.01814e+06	1.64312e+06	1.83906e+06	2.14753e+06	5.19581e+06	4.91725e+06	6.02493e+06	45.42
D3ZWE0	Histone H2A OS=Rattus norvegicus GN=Hist2h2ab PE=3 SV=1 - [D3ZWE0_RAT]	SSRAGLQFPVGRVHR		27.9778	0.45675	1665.92	3	53687.8	52800.6	67261.7	362723	38753.3	607170	136100	151141	195184	30.49
P62804	Histone H4 OS=Rattus norvegicus GN=Hist1h4b PE=1 SV=2 - [H4_RAT]	SGRGKGGKGLGKGGAKR	[N-term] Acetyl; (N-Term)|[3] Dimethyl; (R)|[16] Acetyl (K)	11.9074	0.794633	1681.97	2	51867.3	77720.7	64010.3	10817	44645.8	59172.1	69787.9	58739.4	84328.6	44.14
Q00566	Methyl-CpG-binding protein 2 OS=Rattus norvegicus GN=Mecp2 PE=1 SV=1 - [MECP2_RAT]	SVQETVLPIKKR		24.5037	0.6844	1396.84	4	2579.85	1734.62	1476.55	0	0	64.7349	2025.33	923.937	1290.09	30.17
D3ZJ08	RCG45187 OS=Rattus norvegicus GN=Hist1h2ail PE=3 SV=1 - [D3ZJ08_RAT]	YQKSTELLIRKLPFQR		35.9515	0.536	2019.16	4	238521	243808	215377	110755	111078	126538	151579	160238	193001	31.67
P84245	Histone H3.3 OS=Rattus norvegicus GN=H3f3b PE=1 SV=2 - [H33_RAT]	KSTGGKAPRKQLATKAAR	[1] Dimethyl; (K)|[6] Acetyl; (K)|[15] Acetyl (K)	17.6165	1.69645	1980.16	4	646418	483863	520009	611142	562772	623019	359467	348829	475879	47.65
A9UMV8	Histone H2A.J OS=Rattus norvegicus GN=H2afj PE=2 SV=1 - [H2AJ_RAT]	VTIAQGGVLPNIQAVLLPKKTESQKVKSK		40.9628	2.97777	3073.83	5	1.55272e+06	1.60009e+06	1.65451e+06	1.00514e+06	910811	995894	1.33933e+06	1.29693e+06	1.19711e+06	16.66
G3V9C7	Histone H2B OS=Rattus norvegicus GN=Hist1h2bc PE=3 SV=1 - [G3V9C7_RAT]	PEPAKSAPAPKKGSKKAVTKAQKKDGKKR		7.841	0.657133	3058.81	5	1.10979e+07	1.01064e+07	9.43984e+06	3.16708e+06	4.30143e+06	5.47436e+06	6.23654e+06	5.20319e+06	7.61223e+06	27.98
P84245	Histone H3.3 OS=Rattus norvegicus GN=H3f3b PE=1 SV=2 - [H33_RAT]	YRPGTVALREIR		28.374	1.79172	1429.82	4	3.86939e+06	3.35937e+06	2.49472e+06	1.5457e+06	1.58636e+06	1.74057e+06	1.99225e+06	1.79572e+06	1.95807e+06	31.69
P62804	Histone H4 OS=Rattus norvegicus GN=Hist1h4b PE=1 SV=2 - [H4_RAT]	KVLRDNIQGITKPAIRR	[1] Acetyl; (K)|[4] Methyl (R)	31.6378	0.993967	2033.22	4	40946.1	31803.3	39393.5	22219.9	23955.8	20486.7	28367.4	22955.1	30614.5	11.04
P84245	Histone H3.3 OS=Rattus norvegicus GN=H3f3b PE=1 SV=2 - [H33_RAT]	KQLATKAARKSAPSTGGVKKPHR	[1] Dimethyl; (K)|[10] Methyl; (K)|[20] Dimethyl (K)	11.9526	1.2296	2486.5	4	111560	83984.5	54437.7	285382	51255	35541.6	50834.7	25900.9	28377.1	13.68
P62804	Histone H4 OS=Rattus norvegicus GN=Hist1h4b PE=1 SV=2 - [H4_RAT]	KVLRDNIQGITKPAIR	[1] Acetyl; (K)|[4] Methyl (R)	33.326	0.38655	1877.12	4	23889.4	19939	18466.5	8991.77	6972.81	6255.36	13912.4	14785.9	11022.6	28.69
P84245	Histone H3.3 OS=Rattus norvegicus GN=H3f3b PE=1 SV=2 - [H33_RAT]	KSTGGKAPR	[1] Acetyl; (K)|[6] Acetyl (K)	15.6367	0.223183	984.534	2	6073.55	5631.35	5523.74	2888.42	2701.06	1907.22	6922.9	3324.78	5115.29	49.47
P15865	Histone H1.2 OS=Rattus norvegicus GN=Hist1h1c PE=1 SV=3 - [H12_RAT]	SETAPAAPAAPAPAEKTPIKKKAR	[N-term] Acetyl; (N-Term)|[24] Methyl (R)	19.9916	1.15255	2456.38	4	1.90485e+06	1.93047e+06	1.89655e+06	778600	858964	1.02018e+06	1.17866e+06	1.06839e+06	1.37375e+06	35.13
Q4FZT6	Histone H2A type 3 OS=Rattus norvegicus PE=2 SV=3 - [H2A3_RAT]	NDEELNKLLGR		36.1349	0.830517	1299.68	2	1.09451e+06	1.04689e+06	995152	210914	242494	252772	732514	753652	878370	89.5
D3ZJ08	RCG45187 OS=Rattus norvegicus GN=Hist1h2ail PE=3 SV=1 - [D3ZJ08_RAT]	TKQTARKSTGGKAPR	[7] Acetyl; (K)|[12] Trimethyl (K)	10.238	0.303117	1669.96	2	0	0	1355.46	1049.18	0	0	2141.68	911.223	0	10.2
P62804	Histone H4 OS=Rattus norvegicus GN=Hist1h4b PE=1 SV=2 - [H4_RAT]	GKGGKGLGKGGAKR		7.0804	4.22617	1269.76	5	0.0318849	50.6419	0	47578.4	307.43	8.5657	1438.7	8497.24	0	28.72
P0C0S7	Histone H2A.Z OS=Rattus norvegicus GN=H2afz PE=1 SV=2 - [H2AZ_RAT]	AGGKAGKDSGKAKTKAVSR	[4] Acetyl; (K)|[7] Acetyl; (K)|[11] Acetyl (K)	17.4453	0.567233	1942.06	4	56111.5	42613.4	49182.5	23105.9	19965.9	19114.1	27458.5	24338.7	35555.9	24.93
Q6I8Q6	Histone H2A OS=Rattus norvegicus GN=Hist1h2af PE=2 SV=1 - [Q6I8Q6_RAT]	SGRGKQGGKAR	[N-term] Acetyl (N-Term)	7.55413	0.4726	1142.63	3	0	0	60.5756	16407	49069.7	9644.04	9385.85	1076.28	53.3476	26.79
D3ZNZ9	Histone H2B OS=Rattus norvegicus GN=Hist3h2ba PE=3 SV=1 - [D3ZNZ9_RAT]	STPAPKKGSKKAITKAQKKDGKKR	[7] Acetyl; (K)|[10] Acetyl; (K)|[11] Acetyl (K)	16.8766	0.95755	2706.59	4	147587	121192	149816	57821.1	69610	80245.2	74717.1	74171.5	114999	12.8
D3ZJ08	RCG45187 OS=Rattus norvegicus GN=Hist1h2ail PE=3 SV=1 - [D3ZJ08_RAT]	KSTGGKAPRKQLATKAAR	[1] Methyl; (K)|[6] Acetyl; (K)|[10] Acetyl (K)	17.5736	1.33262	1966.15	4	412023	307817	361147	408330	381422	415604	242555	235157	293452	47.6
D4AEC0	Histone H2A OS=Rattus norvegicus GN=H2afv PE=3 SV=1 - [D4AEC0_RAT]	SQRAGLQFPVGR		31.2961	2.50203	1314.72	3	1.75192e+06	1.60679e+06	1.76583e+06	1.09441e+06	1.22709e+06	1.32718e+06	1.16102e+06	1.11845e+06	1.29383e+06	35.87
D3ZJ08	RCG45187 OS=Rattus norvegicus GN=Hist1h2ail PE=3 SV=1 - [D3ZJ08_RAT]	TKQTARKSTGGKAPRKQLATKAAR	[2] Methyl; (K)|[12] Acetyl; (K)|[15] Dimethyl; (R)|[16] Acetyl; (K)|[21] Acetyl (K)	19.1528	0.522383	2721.58	5	37484	28440.1	18064.1	34688.6	31863.3	37322.9	11668.9	15605.4	17741.7	13.53
Q6P747	Heterochromatin protein 1-binding protein 3 OS=Rattus norvegicus GN=Hp1bp3 PE=2 SV=1 - [HP1B3_RAT]	GVIKQVKGKGASGSFVVVQKSKTPQKSKNR		19.0646	0.745433	3169.84	5	1.68326e+06	1.5617e+06	1.37921e+06	158316	50132.9	62035.6	677904	136050	114440	53.78
P84245	Histone H3.3 OS=Rattus norvegicus GN=H3f3b PE=1 SV=2 - [H33_RAT]	KSTGGKAPRKQLATKAAR	[6] Dimethyl (K)	10.5375	1.07915	1896.14	5	35998.8	32797.6	46968.3	707.199	19501.8	23276.8	32747.2	35275.3	30037.3	26.58
P62804	Histone H4 OS=Rattus norvegicus GN=Hist1h4b PE=1 SV=2 - [H4_RAT]	HRKVLRDNIQGITKPAIR	[3] Dimethyl; (K)|[6] Methyl (R)	26.2504	1.88937	2156.31	4	304452	274770	191801	2.90419e+06	3.30142e+06	463190	64751.9	64325	52063.1	20.56
F1LP73	Uncharacterized protein OS=Rattus norvegicus PE=3 SV=1 - [F1LP73_RAT]	PDPAKSAPAPKKGSKKAVTKVQKKDGKKR	[16] Acetyl (K)	11.9074	1.20177	3114.83	4	247906	234325	183333	94671.4	102740	142453	158637	160594	190489	19.27
Q6P747	Heterochromatin protein 1-binding protein 3 OS=Rattus norvegicus GN=Hp1bp3 PE=2 SV=1 - [HP1B3_RAT]	KYIIHKYPSLDLER		31.734	1.07763	1773.98	2	69854.3	79523	109856	26269.3	34639.8	47735.5	45808.8	61572.5	66513	50.06
F1M7I7	Uncharacterized protein (Fragment) OS=Rattus norvegicus PE=3 SV=1 - [F1M7I7_RAT]	VTIMPKDIQVARR	[12] Methyl (R)	32.1566	1.50223	1539.89	4	3.76999e+06	3.5401e+06	3.17719e+06	1.7446e+06	1.71658e+06	1.81084e+06	2.26489e+06	2.1192e+06	2.55213e+06	30.27
P62804	Histone H4 OS=Rattus norvegicus GN=Hist1h4b PE=1 SV=2 - [H4_RAT]	KTVTAMDVVYALKR		38.5815	1.16208	1593.89	2	1.20247e+07	1.3094e+07	1.26369e+07	4.34512e+06	4.23184e+06	5.50421e+06	8.8773e+06	8.47148e+06	1.02143e+07	110.23
Q00566	Methyl-CpG-binding protein 2 OS=Rattus norvegicus GN=Mecp2 PE=1 SV=1 - [MECP2_RAT]	DRGPMYDDPTLPEGWTR		39.5933	0.58635	2004.9	3	68117.6	65263	56020.1	62780.1	72659.1	74814.1	42711.3	40391.6	42776.7	22.99
P62804	Histone H4 OS=Rattus norvegicus GN=Hist1h4b PE=1 SV=2 - [H4_RAT]	SGRGKGGKGLGKGGAKR	[N-term] Acetyl; (N-Term)|[3] Methyl; (R)|[5] Acetyl; (K)|[8] Acetyl; (K)|[16] Acetyl (K)	19.8998	1.10598	1751.98	3	508132	574215	558337	302641	319030	430565	424043	447342	495133	60.43
D4ACV3	Histone H2A OS=Rattus norvegicus GN=Hist2h2ac PE=3 SV=1 - [D4ACV3_RAT]	LLRKGNYAER		16.652	0.815433	1218.69	3	1.49782e+06	1.34369e+06	1.41461e+06	1.23569e+06	1.16296e+06	1.19856e+06	632975	651789	672280	38.46
P62804	Histone H4 OS=Rattus norvegicus GN=Hist1h4b PE=1 SV=2 - [H4_RAT]	KVLRDNIQGITKPAIRR	[4] Methyl (R)	25.4549	2.05583	1991.21	2	149251	156859	156573	98872.6	93936.1	79682.8	111863	109909	119933	30.27
D4A3K5	Histone 1, H1a (Predicted) OS=Rattus norvegicus GN=Hist1h1a PE=3 SV=1 - [D4A3K5_RAT]	KKPAGPSVSELIVQAVSSSKER		40.7894	2.11602	2296.28	5	86865.8	86064.8	60879.1	26660.8	19533.4	18988.7	48802.6	40040.5	67367.1	39.83
D3ZVK7	Histone H2A OS=Rattus norvegicus GN=Hist1h2ak PE=3 SV=1 - [D3ZVK7_RAT]	AGLQFPVGRVHR		30.9695	1.12277	1335.75	3	921939	871635	981561	2.37987e+06	2.69235e+06	2.86496e+06	840421	839209	948136	31.34
P17136	Small nuclear ribonucleoprotein-associated protein B (Fragment) OS=Rattus norvegicus GN=Snrpb PE=2 SV=1 - [RSMB_RAT]	VPLAGAAGGPGIGRAAGRGIPAGVPMPQAPAGLAGPVR	[14] Dimethyl; (R)|[18] Dimethyl (R)	41.425	1.55753	3439.94	4	636869	565508	663885	517567	644965	786775	671468	747435	671026	23.69
D3ZJ08	RCG45187 OS=Rattus norvegicus GN=Hist1h2ail PE=3 SV=1 - [D3ZJ08_RAT]	YRPGTVALREIRR		27.6984	3.52387	1585.92	3	1.46489e+07	1.32071e+07	1.34765e+07	5.82355e+06	7.44377e+06	7.85872e+06	6.26114e+06	7.02867e+06	8.94267e+06	10.23
P62804	Histone H4 OS=Rattus norvegicus GN=Hist1h4b PE=1 SV=2 - [H4_RAT]	HRKVLRDNIQGITKPAIR	[2] Methyl; (R)|[3] Dimethyl (K)	26.2504	1.4115	2156.31	3	220840	172025	156109	1.23101e+06	1.37449e+06	179155	52767.7	53972.1	40124.1	35.5
P62804	Histone H4 OS=Rattus norvegicus GN=Hist1h4b PE=1 SV=2 - [H4_RAT]	GKGGKGLGKGGAKRHR	[2] Acetyl; (K)|[5] Acetyl; (K)|[9] Acetyl; (K)|[13] Acetyl (K)	19.2443	0.45195	1730.97	4	16266.7	10190	9411.26	9171.37	11158.8	13402.7	4521.07	3079.12	5218.75	13.17
P62804	Histone H4 OS=Rattus norvegicus GN=Hist1h4b PE=1 SV=2 - [H4_RAT]	HRKVLRDNIQGITKPAIR	[3] Methyl; (K)|[6] Dimethyl (R)	24.5037	0.889067	2156.31	5	37350.6	1.22361e+06	9620.77	3316.38	2251.9	8715	6638.02	2519.75	5081.07	13.4
D3ZJ08	RCG45187 OS=Rattus norvegicus GN=Hist1h2ail PE=3 SV=1 - [D3ZJ08_RAT]	KQLATKAARKSAPATGGVKKPHR	[1] Acetyl; (K)|[6] Acetyl; (K)|[9] Methyl; (R)|[10] Methyl; (K)|[19] Methyl; (K)|[20] Dimethyl (K)	18.9381	0.753683	2554.52	5	28369.4	27206.9	29749.3	12814.2	13114.4	17582	18142.4	15969.7	33141	10.72
Q5PQK4	BRCA1-A complex subunit RAP80 OS=Rattus norvegicus GN=Uimc1 PE=2 SV=1 - [UIMC1_RAT]	LRKSKEKGHSQGR	[2] Dimethyl; (R)|[3] Methyl; (K)|[7] Acetyl; (K)|[13] Methyl (R)	11.5028	1.71343	1607.92	3	469480	407724	470917	343364	308508	518675	279088	354263	449977	25.16
P62804	Histone H4 OS=Rattus norvegicus GN=Hist1h4b PE=1 SV=2 - [H4_RAT]	SGRGKGGKGLGKGGAKR	[3] Methyl; (R)|[5] Acetyl; (K)|[12] Acetyl; (K)|[16] Acetyl (K)	16.4276	2.9621	1709.97	4	831305	776552	799646	488453	435203	471760	567261	543281	682099	54.71
P84245	Histone H3.3 OS=Rattus norvegicus GN=H3f3b PE=1 SV=2 - [H33_RAT]	EIAQDFKTDLR	[7] Dimethyl (K)	31.7794	1.1392	1362.72	2	412661	435502	467951	75458.4	98421.6	108181	243960	231843	293802	27.25
Q64598	Histone H2A type 1-F OS=Rattus norvegicus PE=3 SV=3 - [H2A1F_RAT]	VHRLLRKGNYSER		17.4453	0.69775	1626.91	4	34342.1	34612	32736.3	29325	136145	147547	53199.7	61802.8	80840.1	17.08
D3ZJ08	RCG45187 OS=Rattus norvegicus GN=Hist1h2ail PE=3 SV=1 - [D3ZJ08_RAT]	KSTGGKAPR	[1] Acetyl; (K)|[6] Trimethyl (K)	8.76103	0.11405	984.573	2	36007.8	1.04683e+06	183411	441238	28793.3	900890	988833	2.29472e+06	1.57846e+06	52.06
P0C0S7	Histone H2A.Z OS=Rattus norvegicus GN=H2afz PE=1 SV=2 - [H2AZ_RAT]	AGLQFPVGRIHR		32.7824	1.00292	1349.77	3	25725.6	25568.8	21408.9	74607.6	72848.6	71212.2	26666.3	23315.7	27678.3	25.6
P62804	Histone H4 OS=Rattus norvegicus GN=Hist1h4b PE=1 SV=2 - [H4_RAT]	HRKVLRDNIQGITKPAIR	[6] Dimethyl (R)	27.5903	1.58872	2142.29	5	367.411	2200.63	1035.98	368983	214010	377966	4362.98	11705.9	134067	29.9
D4A3K5	Histone 1, H1a (Predicted) OS=Rattus norvegicus GN=Hist1h1a PE=3 SV=1 - [D4A3K5_RAT]	SGVSLAALKKSLAAAGYDVEKNNSR		42.8797	0.845133	2548.37	2	141042	166160	222318	99618.5	66137.9	96268.7	178123	201167	185359	105.56
P84245	Histone H3.3 OS=Rattus norvegicus GN=H3f3b PE=1 SV=2 - [H33_RAT]	KQLATKAAR		8.0479	0.690883	985.602	3	2.93021e+07	3.12733e+07	3.03047e+07	9.96083e+06	1.18819e+07	1.49103e+07	1.78308e+07	2.0207e+07	2.78142e+07	58.12
D3ZWE0	Histone H2A OS=Rattus norvegicus GN=Hist2h2ab PE=3 SV=1 - [D3ZWE0_RAT]	IIPRHLQLAVR	[11] Methyl (R)	32.2464	0.96335	1328.84	2	171824	164120	184606	179178	186835	213680	113514	121699	141176	24.79
P62804	Histone H4 OS=Rattus norvegicus GN=Hist1h4b PE=1 SV=2 - [H4_RAT]	SGRGKGGKGLGKGGAKR	[N-term] Acetyl; (N-Term)|[3] Dimethyl; (R)|[8] Acetyl; (K)|[12] Acetyl; (K)|[16] Acetyl (K)	20.2889	0.733483	1765.99	2	57236.9	81512.9	66305.8	17977.1	15986.7	72269.5	15648.7	21153	36242	30.25
P84245	Histone H3.3 OS=Rattus norvegicus GN=H3f3b PE=1 SV=2 - [H33_RAT]	KQLATKAAR	[1] Methyl; (K)|[6] Acetyl (K)	16.2949	0.349317	1041.63	2	13990	26565.1	25472	6301.56	7083.28	25380.6	6423.28	10009.3	14676.2	48.07
P62804	Histone H4 OS=Rattus norvegicus GN=Hist1h4b PE=1 SV=2 - [H4_RAT]	SGRGKGGKGLGKGGAKR	[N-term] Acetyl; (N-Term)|[16] Acetyl (K)	12.3812	0.771383	1653.94	2	39914	43669.3	46278.3	4212.46	27718.4	27147.9	37782.9	28307.5	43037.6	31.32
D3ZJ08	RCG45187 OS=Rattus norvegicus GN=Hist1h2ail PE=3 SV=1 - [D3ZJ08_RAT]	EIAQDFKTDLR	[7] Methyl (K)	31.5347	1.32218	1348.7	2	1.09554e+06	1.02124e+06	1.1454e+06	240042	270725	287689	706331	785490	925828	45.81
Q6LED0	Histone H3.1 OS=Rattus norvegicus PE=1 SV=3 - [H31_RAT]	EIAQDFKTDLR	[7] Dimethyl (K)	31.7794	1.04425	1362.72	3	197920	191653	191739	31276	34560.2	42128.6	109400	96655.2	112772	13.87
P02262	Histone H2A type 1 OS=Rattus norvegicus PE=1 SV=2 - [H2A1_RAT]	KGNYAER		8.4861	0.763783	836.413	3	89520.6	126193	135800	38479.7	52549.2	58858.8	121647	134067	111866	28.81
D3ZK97	Uncharacterized protein OS=Rattus norvegicus GN=LOC100360868 PE=3 SV=1 - [D3ZK97_RAT]	EIAQDFKTDLR	[7] Methyl (K)	31.6874	1.18702	1348.7	3	441706	386721	362537	88277.7	90386.4	93682.8	283468	251802	323472	22.98
P15865	Histone H1.2 OS=Rattus norvegicus GN=Hist1h1c PE=1 SV=3 - [H12_RAT]	SETAPAAPAAPAPAEKTPIKKKARKAAGGAKR	[N-term] Acetyl (N-Term)	18.7693	0.747217	3181.81	3	218522	246306	216084	684745	671575	744005	102195	88647.4	133513	62.32
P84245	Histone H3.3 OS=Rattus norvegicus GN=H3f3b PE=1 SV=2 - [H33_RAT]	TKQTARKSTGGKAPR	[6] Methyl; (R)|[7] Dimethyl; (K)|[12] Acetyl (K)	8.5646	0.788867	1669.96	4	9.69036e+06	9.1275e+06	9.62976e+06	3.65619e+06	4.68219e+06	5.89044e+06	5.76384e+06	6.47114e+06	7.87214e+06	19.89
P62804	Histone H4 OS=Rattus norvegicus GN=Hist1h4b PE=1 SV=2 - [H4_RAT]	SGRGKGGKGLGKGGAKR	[N-term] Acetyl; (N-Term)|[5] Acetyl; (K)|[8] Acetyl; (K)|[16] Acetyl (K)	19.1528	1.57707	1737.96	3	1.40561e+06	1.33397e+06	1.3037e+06	1.59399e+06	1.62485e+06	1.92107e+06	903178	812488	1.02114e+06	58.95
P84245	Histone H3.3 OS=Rattus norvegicus GN=H3f3b PE=1 SV=2 - [H33_RAT]	KSTGGKAPRKQLATKAAR	[1] Methyl (K)	10.4549	0.732633	1882.12	4	20887.3	22084.1	25273.8	15184.7	21703.3	32451.3	32527.4	47989.5	40547.4	18.29
P62804	Histone H4 OS=Rattus norvegicus GN=Hist1h4b PE=1 SV=2 - [H4_RAT]	GKGGKGLGKGGAKR	[13] Acetyl (K)	10.1502	1.11508	1311.77	4	14225.5	9903.59	16459.8	818.232	447.776	216.189	617.884	538.609	23.4513	55.12
Q4FZT6	Histone H2A type 3 OS=Rattus norvegicus PE=2 SV=3 - [H2A3_RAT]	SSRAGLQFPVGR		30.592	1.83087	1273.69	2	4.414e+06	4.26438e+06	4.57103e+06	6.3393e+06	6.85372e+06	7.38251e+06	2.66319e+06	2.85353e+06	2.84135e+06	76.93
P62804	Histone H4 OS=Rattus norvegicus GN=Hist1h4b PE=1 SV=2 - [H4_RAT]	HRKVLRDNIQGITKPAIR	[3] Trimethyl (K)	25.2259	1.90735	2156.31	3	1.4736e+06	1.74615e+06	1.79269e+06	551181	450547	1.76752e+06	959521	995122	1.34916e+06	24.9
P62804	Histone H4 OS=Rattus norvegicus GN=Hist1h4b PE=1 SV=2 - [H4_RAT]	SGRGKGGKGLGKGGAKR	[N-term] Acetyl; (N-Term)|[3] Methyl; (R)|[5] Acetyl; (K)|[16] Acetyl (K)	16.4276	2.5907	1709.97	3	1.72744e+06	1.53329e+06	1.44409e+06	989511	879061	1.03643e+06	1.24213e+06	1.08093e+06	1.40453e+06	62.53
P0C0S7	Histone H2A.Z OS=Rattus norvegicus GN=H2afz PE=1 SV=2 - [H2AZ_RAT]	AGGKAGKDSGKAKTKAVSR		7.635	0.738267	1816.02	5	912715	1.17586e+06	811504	334139	629522	394417	834528	937685	624774	41.05
D3ZJ08	RCG45187 OS=Rattus norvegicus GN=Hist1h2ail PE=3 SV=1 - [D3ZJ08_RAT]	KSTGGKAPRKQLATKAAR	[10] Acetyl; (K)|[15] Acetyl (K)	18.7259	0.601967	1952.13	4	264105	241417	242212	172687	183701	200190	214180	163161	215177	33.21
D4A3K5	Histone 1, H1a (Predicted) OS=Rattus norvegicus GN=Hist1h1a PE=3 SV=1 - [D4A3K5_RAT]	SETAPVPQPASVAPEKPAATKKTR	[N-term] Acetyl (N-Term)	24.2755	1.68173	2502.35	2	699619	622206	619513	229269	280504	400734	342032	453073	692126	95.32
P84245	Histone H3.3 OS=Rattus norvegicus GN=H3f3b PE=1 SV=2 - [H33_RAT]	KQLATKAARKSAPSTGGVKKPHR	[6] Acetyl; (K)|[10] Acetyl; (K)|[19] Dimethyl (K)	18.8958	0.75055	2528.47	5	57016.2	59220.5	65106.2	55528.8	58586.1	68754.5	42448.2	36807.3	50967.9	19.6
D3ZNZ9	Histone H2B OS=Rattus norvegicus GN=Hist3h2ba PE=3 SV=1 - [D3ZNZ9_RAT]	STITSREVQTAVR		23.6968	1.2031	1446.78	2	8.99434e+06	9.07396e+06	8.91532e+06	3.74404e+06	4.00908e+06	3.63921e+06	5.35497e+06	4.83384e+06	6.38694e+06	42.01
D3ZWM5	Histone H2B OS=Rattus norvegicus GN=LOC684647 PE=3 SV=1 - [D3ZWM5_RAT]	SRKESYSVYVYKVLKQVHPDTGISSKAMGIMNSFVNDIFERIAGEASR	[2] Methyl; (R)|[3] Acetyl; (K)|[12] Acetyl (K)	61.1707	1.53657	5504.78	4	575142	622247	684354	572307	478736	659409	496529	412717	457401	20.48
P84245	Histone H3.3 OS=Rattus norvegicus GN=H3f3b PE=1 SV=2 - [H33_RAT]	EIAQDFKTDLR		31.3398	1.32018	1334.69	3	1.48868e+06	1.5938e+06	1.45901e+06	316839	280261	295016	1.06167e+06	1.00165e+06	1.12036e+06	28.87
Q4FZT6	Histone H2A type 3 OS=Rattus norvegicus PE=2 SV=3 - [H2A3_RAT]	VTIAQGGVLPNIQAVLLPKKTESHHKAKGK	[26] Acetyl (K)	38.2643	2.70588	3203.86	5	3.09991e+06	3.00211e+06	2.67268e+06	1.48334e+06	1.35299e+06	1.7313e+06	2.2584e+06	2.12022e+06	2.37443e+06	35.21
D3ZVK7	Histone H2A OS=Rattus norvegicus GN=Hist1h2ak PE=3 SV=1 - [D3ZVK7_RAT]	HLQLAIRNDEELNKLLGR		40.2049	2.10902	2131.19	5	962835	919419	414056	144799	162182	142049	434931	307840	723281	40.82
D4AEC0	Histone H2A OS=Rattus norvegicus GN=H2afv PE=3 SV=1 - [D4AEC0_RAT]	AGGKAGKDSGKAKAKAVSR	[4] Acetyl; (K)|[7] Trimethyl; (K)|[13] Acetyl; (K)|[15] Acetyl (K)	11.5456	0.452267	1954.09	5	0	0	0	751.918	235.833	1252.07	428.366	1420.65	1368.63	10.42
D3ZXP3	Histone H2A OS=Rattus norvegicus GN=H2afx PE=3 SV=1 - [D3ZXP3_RAT]	DNKKTRIIPRHLQLAIR		29.8565	0.276767	2071.25	5	0	0	532.868	0	10109.2	0	0	0	0	13.02
Q00566	Methyl-CpG-binding protein 2 OS=Rattus norvegicus GN=Mecp2 PE=1 SV=1 - [MECP2_RAT]	SAGKYDVYLINPQGKAFR		35.6863	0.685267	2026.06	3	351068	347826	350354	156338	212526	175041	281323	343754	374207	60.71
P15865	Histone H1.2 OS=Rattus norvegicus GN=Hist1h1c PE=1 SV=3 - [H12_RAT]	SETAPAAPAAPAPAEKTPIKKKARKAAGGAKR	[N-term] Acetyl; (N-Term)|[25] Methyl (K)	18.8122	0.904467	3195.83	5	346830	330595	341203	650345	692633	784802	214374	170326	265301	11.73
B1WC28	Histone H2A OS=Rattus norvegicus GN=H2afy2 PE=2 SV=1 - [B1WC28_RAT]	SGKKKMSKLSR		7.80013	1.53148	1248.73	4	38086.1	40148.6	9210.74	10711.6	24580.5	21556.6	33625	18724	10822.1	50.64
B4F777	High mobility group nucleosome-binding domain-containing protein 5 OS=Rattus norvegicus GN=Hmgn5 PE=2 SV=1 - [HMGN5_RAT]	SARLSAMPVPFTPELKPKRASTSR		32.9122	0.811967	2626.44	4	32859.1	32851.7	34435.4	52870.3	91018.7	111320	31683.3	30402.4	41773.9	15.41
P84245	Histone H3.3 OS=Rattus norvegicus GN=H3f3b PE=1 SV=2 - [H33_RAT]	KSTGGKAPRKQLATKAAR		8.64698	1.11433	1868.1	5	1.15197e+06	1.02275e+06	1.10736e+06	1.28952e+06	1.8142e+06	1.82606e+06	594670	688562	864990	19.48
Q6LED0	Histone H3.1 OS=Rattus norvegicus PE=1 SV=3 - [H31_RAT]	KQLATKAARKSAPATGGVKKPHR	[10] Dimethyl; (K)|[19] Dimethyl (K)	13.8564	0.397783	2456.49	3	1492.7	2069.04	0	1386.31	342.348	1191.24	2403.57	36.9449	61619.7	39.47
P02262	Histone H2A type 1 OS=Rattus norvegicus PE=1 SV=2 - [H2A1_RAT]	IIPRHLQLAIR		32.2907	1.05218	1328.84	3	199512	187449	199522	222260	175806	234076	137170	129908	162130	24.31
Q64598	Histone H2A type 1-F OS=Rattus norvegicus PE=3 SV=3 - [H2A1F_RAT]	AGLQFPVGRVHR	[9] Methyl (R)	32.7824	0.349583	1349.77	4	4531.59	4141.72	3349.52	13068.9	9420.08	8851.77	4046.97	3199.93	3078.2	23.74
P62804	Histone H4 OS=Rattus norvegicus GN=Hist1h4b PE=1 SV=2 - [H4_RAT]	HRKVLRDNIQGITKPAIR	[3] Dimethyl (K)	27.5903	1.50007	2142.29	3	153356	146150	115786	337903	152282	323385	74234	68001.5	128970	18.27
D3ZJ08	RCG45187 OS=Rattus norvegicus GN=Hist1h2ail PE=3 SV=1 - [D3ZJ08_RAT]	EIAQDFKTDLR		31.4846	1.13815	1334.69	2	3.69505e+06	3.93236e+06	3.84617e+06	712365	759261	785514	2.22569e+06	2.40928e+06	144286	53.89
Q6I8Q6	Histone H2A OS=Rattus norvegicus GN=Hist1h2af PE=2 SV=1 - [Q6I8Q6_RAT]	IIPRHLQLAIR		32.2907	0.78095	1328.84	4	43993.9	46777.7	41980.2	51587.4	33609.3	47514.9	35083	32669.4	35458.5	32.48
P62804	Histone H4 OS=Rattus norvegicus GN=Hist1h4b PE=1 SV=2 - [H4_RAT]	HRKVLRDNIQGITKPAIR	[2] Dimethyl; (R)|[6] Methyl (R)	25.2259	1.17123	2156.31	4	4.66035e+06	4.07185e+06	5.13816e+06	110428	97660.5	3.28751e+06	2.41986e+06	2.64161e+06	3.2324e+06	24.5
D4AEC0	Histone H2A OS=Rattus norvegicus GN=H2afv PE=3 SV=1 - [D4AEC0_RAT]	AGGKAGKDSGKAKAKAVSR	[4] Acetyl (K)	11.221	0.584533	1828.02	5	0	0	0	664.867	0	989.516	25.0811	0	1319.28	27.93
P84245	Histone H3.3 OS=Rattus norvegicus GN=H3f3b PE=1 SV=2 - [H33_RAT]	KSTGGKAPRKQLATKAAR	[10] Acetyl; (K)|[15] Acetyl (K)	18.7259	0.9864	1952.13	3	316155	287138	331605	205242	215730	240231	199712	240819	251620	22.53
D4ACV3	Histone H2A OS=Rattus norvegicus GN=Hist2h2ac PE=3 SV=1 - [D4ACV3_RAT]	KGNYAER		8.4861	0.763783	836.412	2	5.69215e+06	4.94835e+06	4.74019e+06	833904	1.40032e+06	1.63847e+06	2.69059e+06	3.75035e+06	3.93285e+06	43.6
P0C169	Histone H2A type 1-C OS=Rattus norvegicus PE=1 SV=2 - [H2A1C_RAT]	HLQLAIRNDEELNKLLGR		40.5567	2.2916	2131.19	2	2.55008e+07	2.66525e+07	2.97886e+07	5.64206e+06	7.64016e+06	7.82055e+06	2.35187e+07	2.66301e+07	1.97588e+07	72.1
D3ZVK7	Histone H2A OS=Rattus norvegicus GN=Hist1h2ak PE=3 SV=1 - [D3ZVK7_RAT]	NDEELNKLLGR		36.0885	0.457167	1299.68	3	366736	292157	303195	29901	31496	35894.4	235503	232304	242035	40.49
P62804	Histone H4 OS=Rattus norvegicus GN=Hist1h4b PE=1 SV=2 - [H4_RAT]	SGRGKGGKGLGKGGAKR	[N-term] Acetyl; (N-Term)|[3] Methyl; (R)|[8] Acetyl; (K)|[12] Acetyl; (K)|[16] Acetyl (K)	19.8998	1.02077	1751.98	2	79257.2	113413	118877	55585.9	60348.9	93119.2	83992.7	79105.9	106936	45.25
D3ZBN0	RCG23067 OS=Rattus norvegicus GN=Hist1h1b PE=3 SV=1 - [D3ZBN0_RAT]	KATGPPVSELITKAVSASKER		37.9706	1.43107	2168.22	5	110637	72823.4	108354	36221	31120.9	28322.3	20708	59934.3	129625	49.64
P84245	Histone H3.3 OS=Rattus norvegicus GN=H3f3b PE=1 SV=2 - [H33_RAT]	KSTGGKAPRKQLATKAAR	[1] Acetyl; (K)|[6] Trimethyl (K)	12.9769	1.17703	1952.17	4	267523	251481	223771	44886	216742	235320	179306	181275	113587	15.65
P15865	Histone H1.2 OS=Rattus norvegicus GN=Hist1h1c PE=1 SV=3 - [H12_RAT]	SETAPAAPAAPAPAEKTPIKKKAR		18.5457	1.14188	2400.35	5	443064	392417	402555	220316	188086	212593	268333	237521	319577	18.87
P62804	Histone H4 OS=Rattus norvegicus GN=Hist1h4b PE=1 SV=2 - [H4_RAT]	SGRGKGGKGLGKGGAKR	[N-term] Acetyl; (N-Term)|[5] Acetyl; (K)|[8] Acetyl; (K)|[12] Acetyl; (K)|[16] Acetyl (K)	24.9692	1.54555	1779.97	2	763183	693526	585103	62258.7	38027.4	56366.7	120736	69123.5	20785.7	77.57
D3ZXP3	Histone H2A OS=Rattus norvegicus GN=H2afx PE=3 SV=1 - [D3ZXP3_RAT]	SSRAGLQFPVGRVHR		27.9778	0.45675	1665.92	5	2158.79	2794.97	0	26643.6	0	41639.2	11164.2	10528	15176.3	21.59
D3ZWE0	Histone H2A OS=Rattus norvegicus GN=Hist2h2ab PE=3 SV=1 - [D3ZWE0_RAT]	AGLQFPVGRVHR		30.9695	0.842	1335.76	4	135245	130510	131894	514822	583852	537472	152062	153972	170888	31.04
D3ZNZ9	Histone H2B OS=Rattus norvegicus GN=Hist3h2ba PE=3 SV=1 - [D3ZNZ9_RAT]	LLLPGELAKHAVSEGTKAVTKYTSSK		44.7246	2.76577	2727.52	2	6.41179e+06	6.97728e+06	7.00318e+06	2.91787e+06	2.87499e+06	3.94713e+06	4.78703e+06	4.7534e+06	4.70575e+06	76.38
P84245	Histone H3.3 OS=Rattus norvegicus GN=H3f3b PE=1 SV=2 - [H33_RAT]	TKQTARKSTGGKAPR	[7] Acetyl; (K)|[12] Trimethyl (K)	8.5646	0.714417	1669.95	3	5.28837e+06	4.7644e+06	5.12847e+06	1.79433e+06	2.46389e+06	3.22992e+06	3.39892e+06	3.69421e+06	4.06041e+06	19.45
D3ZJ08	RCG45187 OS=Rattus norvegicus GN=Hist1h2ail PE=3 SV=1 - [D3ZJ08_RAT]	KQLATKAARKSAPATGGVKKPHR	[10] Dimethyl; (K)|[19] Methyl (K)	13.1014	0.381133	2442.47	3	25931.4	24053.8	33907.5	2002.55	45910.2	6571.55	24092.4	1488.31	4711.38	44.97
Q6LED0	Histone H3.1 OS=Rattus norvegicus PE=1 SV=3 - [H31_RAT]	KSTGGKAPRKQLATKAAR	[1] Methyl; (K)|[6] Acetyl; (K)|[10] Acetyl; (K)|[15] Acetyl (K)	21.8766	0.322167	2008.16	2	18503.9	0	9362.8	5.79484	3801.54	0	29832.9	32775.1	28678.9	14.81
P43278	Histone H1.0 OS=Rattus norvegicus GN=H1f0 PE=2 SV=2 - [H10_RAT]	LVTTGVLKQTKGVGASGSFRLAKGDEPKR		29.8565	1.29342	2999.7	5	2.95357e+06	3.00689e+06	2.7223e+06	2.25111e+06	2.55992e+06	2.51927e+06	1.35302e+06	1.34693e+06	1.50867e+06	13.51
P15865	Histone H1.2 OS=Rattus norvegicus GN=Hist1h1c PE=1 SV=3 - [H12_RAT]	AVKPKAAKPKTSKPKAAKPKKTAAKKK		9.49472	0.253533	2828.82	3	0	0	0	0	0	0	0	0	0	17.97
D3ZJ08	RCG45187 OS=Rattus norvegicus GN=Hist1h2ail PE=3 SV=1 - [D3ZJ08_RAT]	KSTGGKAPRKQLATKAAR	[1] Methyl; (K)|[6] Acetyl; (K)|[15] Acetyl (K)	17.53	0.84585	1966.15	3	363446	305291	265922	338022	380306	461465	179663	205822	269923	28.16
D3ZWM5	Histone H2B OS=Rattus norvegicus GN=LOC684647 PE=3 SV=1 - [D3ZWM5_RAT]	LAHYNKRSTITSR		13.3207	0.2586	1545.83	3	26514.8	9103.23	6014.95	4794.5	5772.92	4559.09	3814.96	5184.59	7153.96	15.87
D4A7X2	Histone H2A OS=Rattus norvegicus GN=H2afv PE=3 SV=1 - [D4A7X2_RAT]	AGGKAGKDSGKAKAKAVSR		7.80013	0.207433	1786.01	2	248566	161295	215954	160640	149954	163894	119698	219531	124323	81.64
D3ZJ08	RCG45187 OS=Rattus norvegicus GN=Hist1h2ail PE=3 SV=1 - [D3ZJ08_RAT]	KSTGGKAPRKQLATKAAR	[6] Methyl (K)	10.4549	0.468183	1882.13	5	6826	5168.33	5416.48	12097	4716.69	4466.02	5874.18	8210.06	5154.44	16.96
D3ZWE0	Histone H2A OS=Rattus norvegicus GN=Hist2h2ab PE=3 SV=1 - [D3ZWE0_RAT]	VHRLLRKGNYAER		16.7912	0.492617	1610.92	4	81547.4	78045.8	91399.3	20102.8	26185.1	13206.3	48773	39031.7	21852.9	17.23
P62804	Histone H4 OS=Rattus norvegicus GN=Hist1h4b PE=1 SV=2 - [H4_RAT]	SGRGKGGKGLGKGGAKR	[5] Acetyl; (K)|[16] Acetyl (K)	9.88902	0.828183	1653.93	4	45088.9	49620.1	53876.9	3.00747e+06	17930.6	15198.7	15227	3272.52	38581.4	46.36
D3ZJ08	RCG45187 OS=Rattus norvegicus GN=Hist1h2ail PE=3 SV=1 - [D3ZJ08_RAT]	KQLATKAARKSAPATGGVKKPHR	[10] Dimethyl; (K)|[20] Dimethyl (K)	13.1881	1.14852	2456.49	3	87395.7	117115	153732	69208	166392	232972	93425.8	57915.1	32085.5	40.3
Q6P747	Heterochromatin protein 1-binding protein 3 OS=Rattus norvegicus GN=Hp1bp3 PE=2 SV=1 - [HP1B3_RAT]	KKGSAVDPEPQVKLEDVLPLAFTRLCEPKEASYSLIR		51.3243	0.7541	4126.22	4	133055	179754	160743	318196	431263	407908	377603	490239	441584	46.96
P0C0S7	Histone H2A.Z OS=Rattus norvegicus GN=H2afz PE=1 SV=2 - [H2AZ_RAT]	AGGKAGKDSGKAKTKAVSR	[N-term] Acetyl; (N-Term)|[7] Acetyl; (K)|[11] Acetyl (K)	17.4873	0.552767	1942.06	3	114582	84723.1	80657.2	37254.1	36571.1	33220.3	50545.4	40824.3	69447.8	24.99
D3ZBN0	RCG23067 OS=Rattus norvegicus GN=Hist1h1b PE=3 SV=1 - [D3ZBN0_RAT]	GGVSLPALKKALAAGGYDVEKNNSR		39.865	3.96942	2514.36	3	1.29125e+07	1.22991e+07	1.18435e+07	5.49482e+06	6.15585e+06	7.55713e+06	9.36075e+06	9.27013e+06	1.0591e+07	94.37
P02262	Histone H2A type 1 OS=Rattus norvegicus PE=1 SV=2 - [H2A1_RAT]	HLQLAIRNDEELNKLLGKVTIAQGGVLPNIQAVLLPKKTESHHKAKGK		46.8306	1.97533	5247.02	4	2.488e+06	2.50161e+06	2.49986e+06	1.18168e+06	1.23098e+06	1.3622e+06	1.88948e+06	1.85728e+06	1.86543e+06	77.53
Q00566	Methyl-CpG-binding protein 2 OS=Rattus norvegicus GN=Mecp2 PE=1 SV=1 - [MECP2_RAT]	KPGSVVAAAAAEAKKKAVKESSIR		29.8565	0.938033	2395.4	5	631219	590404	24760	10292	6124.8	6495.57	17309.3	10666.1	13361.3	24.38
Q4FZT6	Histone H2A type 3 OS=Rattus norvegicus PE=2 SV=3 - [H2A3_RAT]	HLQLAIRNDEELNKLLGR		40.2049	2.7689	2131.19	4	3.9374e+07	3.88222e+07	3.9035e+07	8.56411e+06	1.00396e+07	9.10344e+06	2.9848e+07	2.98133e+07	2.62561e+07	36.69
D4A0P4	RCG33140 OS=Rattus norvegicus GN=LOC691496 PE=3 SV=1 - [D4A0P4_RAT]	KLPFQRLVREIAQDFKTDLR		53.4622	1.4944	2472.4	4	294406	344615	351836	316564	294341	264135	366592	292624	323323	13.86
P84245	Histone H3.3 OS=Rattus norvegicus GN=H3f3b PE=1 SV=2 - [H33_RAT]	KSTGGKAPRKQLATKAAR	[6] Acetyl; (K)|[10] Acetyl; (K)|[15] Acetyl (K)	21.7714	0.604983	1994.14	3	1.09651e+06	856740	1.08047e+06	98914.5	165898	129015	783514	930882	1.13366e+06	18.14
Q4FZT6	Histone H2A type 3 OS=Rattus norvegicus PE=2 SV=3 - [H2A3_RAT]	HLQLAIRNDEELNKLLGRVTIAQGGVLPNIQAVLLPKKTESHHKAKGK		47.2493	1.27162	5275.03	4	1.04513e+06	947515	1.07095e+06	758830	744969	944418	581009	715007	748719	30.48
D3ZJ08	RCG45187 OS=Rattus norvegicus GN=Hist1h2ail PE=3 SV=1 - [D3ZJ08_RAT]	TKQTARKSTGGKAPRKQLATKAAR	[2] Methyl; (K)|[6] Methyl; (R)|[7] Acetyl; (K)|[12] Methyl (K)	12.2077	1.06747	2637.56	5	238434	178624	161668	284844	367108	338002	182342	151398	154885	11.97
D4A3K5	Histone 1, H1a (Predicted) OS=Rattus norvegicus GN=Hist1h1a PE=3 SV=1 - [D4A3K5_RAT]	SETAPVPQPASVAPEKPAATKKTR	[N-term] Acetyl; (N-Term)|[22] Methyl (K)	24.459	1.41852	2516.37	3	494827	463435	440858	375411	326889	514568	213190	308950	410403	54.63
D3ZNZ9	Histone H2B OS=Rattus norvegicus GN=Hist3h2ba PE=3 SV=1 - [D3ZNZ9_RAT]	STPAPKKGSKKAITKAQKKDGKKR		7.59522	0.6891	2580.55	4	663872	416185	611423	205874	183095	270097	450800	348184	376725	19.16
P02262	Histone H2A type 1 OS=Rattus norvegicus PE=1 SV=2 - [H2A1_RAT]	VHRLLR		16.652	1.47317	792.511	3	4.5563e+06	3.83069e+06	3.91329e+06	2.98845e+06	2.81583e+06	3.01433e+06	2.18525e+06	2.01875e+06	2.51924e+06	15.3
G3V9C7	Histone H2B OS=Rattus norvegicus GN=Hist1h2bc PE=3 SV=1 - [G3V9C7_RAT]	PEPAKSAPAPKKGSKKAVTKAQKKDGKKR	[12] Acetyl; (K)|[15] Acetyl (K)	13.6171	3.56588	3142.84	5	2.04115e+06	2.17753e+06	2.33286e+06	793188	970045	1.00922e+06	1.36611e+06	1.45172e+06	1.83958e+06	14.57
Q6I8Q6	Histone H2A OS=Rattus norvegicus GN=Hist1h2af PE=2 SV=1 - [Q6I8Q6_RAT]	VTIAQGGVLPNIQAVLLPKKTESHHKSKGK	[19] Acetyl; (K)|[20] Acetyl; (K)|[28] Methyl (K)	36.8262	1.31297	3275.88	5	2.04116e+06	2.06642e+06	1.98552e+06	421121	503790	483074	1.71716e+06	1.76334e+06	2.04269e+06	29.09
Q6P747	Heterochromatin protein 1-binding protein 3 OS=Rattus norvegicus GN=Hp1bp3 PE=2 SV=1 - [HP1B3_RAT]	KYIIHKYPSLDLERR		29.8565	0.674867	1930.08	3	85237.9	83132.4	98678.8	18699.6	31397.2	25507.9	42747.3	51511.5	90822.2	24.33
P62804	Histone H4 OS=Rattus norvegicus GN=Hist1h4b PE=1 SV=2 - [H4_RAT]	GKGGKGLGKGGAKRHR	[5] Acetyl; (K)|[13] Acetyl (K)	10.238	0.304733	1646.94	4	928.592	947.701	0	29690.3	301.747	1734.25	374.895	873.799	1987.55	18.52
Q6LED0	Histone H3.1 OS=Rattus norvegicus PE=1 SV=3 - [H31_RAT]	KSTGGKAPRKQLATKAAR	[6] Acetyl; (K)|[10] Acetyl; (K)|[15] Acetyl (K)	21.7714	0.6089	1994.14	4	281670	262801	287988	48328.1	39895.8	39522.4	207618	248000	308726	18.97
P84245	Histone H3.3 OS=Rattus norvegicus GN=H3f3b PE=1 SV=2 - [H33_RAT]	YRPGTVALR		22.6734	0.952933	1031.59	2	1.63516e+06	1.84113e+06	1.53462e+06	762583	702929	1.05964e+06	981956	1.48008e+06	1.19571e+06	32.67
Q6LED0	Histone H3.1 OS=Rattus norvegicus PE=1 SV=3 - [H31_RAT]	KSTGGKAPR	[6] Acetyl (K)	8.64698	1.4005	942.522	3	2.91172e+06	2.78075e+06	2.68501e+06	778947	1.13399e+06	1.32602e+06	1.78225e+06	1.96093e+06	2.00254e+06	37.35
P62804	Histone H4 OS=Rattus norvegicus GN=Hist1h4b PE=1 SV=2 - [H4_RAT]	KTVTAMDVVYALKRQGR		37.7976	0.544967	1935.08	4	118286	131173	109861	61124.2	54615.2	58999.5	77390.8	93207.8	102471	62.47
P62804-2	Isoform OGP precursor of Histone H4 OS=Rattus norvegicus GN=Hist1h4b - [H4_RAT]	DVVYALKR		38.5262	0.5059	962.558	2	16587.8	21242	19234.4	11511.1	4045.02	8285.26	13678.6	6214.15	15330.9	45.74
P0C169	Histone H2A type 1-C OS=Rattus norvegicus PE=1 SV=2 - [H2A1C_RAT]	IIPRHLQLAIRNDEELNKLLGR		41.7316	1.372	2610.52	4	8.77543e+06	8.71924e+06	8.26743e+06	1.02188e+07	1.02197e+07	1.07414e+07	6.14721e+06	6.4364e+06	7.22888e+06	27.64
D3ZXP3	Histone H2A OS=Rattus norvegicus GN=H2afx PE=3 SV=1 - [D3ZXP3_RAT]	VHRLLRKGHYAER		16.8361	0.661633	1633.93	4	27605.2	22450.7	24115.2	37163.5	41984.2	42359.3	16928	50943.8	190592	23.57
P84245	Histone H3.3 OS=Rattus norvegicus GN=H3f3b PE=1 SV=2 - [H33_RAT]	KSTGGKAPRKQLATKAAR	[1] Methyl; (K)|[6] Acetyl; (K)|[10] Acetyl; (K)|[15] Acetyl (K)	21.8766	0.637983	2008.16	4	166424	104704	125965	29174.3	55149.4	41525.6	129175	147217	157554	23.3
D3ZZ57	Histone H2A OS=Rattus norvegicus GN=H2afy PE=3 SV=1 - [D3ZZ57_RAT]	KSKKQGEVSKAASADSTTEGAPTDGFTVLSTKSLFLGQKPPE		37.9277	1.60288	4322.24	4	544019	722471	584628	322687	355277	357246	460612	533545	408837	80.2
P02262	Histone H2A type 1 OS=Rattus norvegicus PE=1 SV=2 - [H2A1_RAT]	HLQLAIRNDEELNKLLGKVTIAQGGVLPNIQAVLLPKKTESHHKAKGK	[48] Acetyl (K)	48.1127	1.14842	5289.04	5	2.40444e+06	2.70956e+06	2.26958e+06	664240	664598	630392	1.26312e+06	1.16845e+06	1.11947e+06	60.25
P62804	Histone H4 OS=Rattus norvegicus GN=Hist1h4b PE=1 SV=2 - [H4_RAT]	SGRGKGGKGLGKGGAKR	[N-term] Acetyl; (N-Term)|[3] Dimethyl; (R)|[5] Acetyl; (K)|[16] Acetyl (K)	16.8361	2.27713	1723.99	3	871515	786918	777981	379507	458351	595322	596185	577205	622459	43.09
D3ZJ08	RCG45187 OS=Rattus norvegicus GN=Hist1h2ail PE=3 SV=1 - [D3ZJ08_RAT]	YRPGTVALR		22.5227	1.00762	1031.59	3	694242	765465	568107	231307	206650	309767	422611	515153	367066	48.29
P15865	Histone H1.2 OS=Rattus norvegicus GN=Hist1h1c PE=1 SV=3 - [H12_RAT]	KASGPPVSELITKAVAASKERSGVSLAALKKALAAAGYDVEKNNSR		51.2989	1.92523	4652.58	4	2.54448e+06	2.53742e+06	2.23493e+06	3.20508e+06	3.00354e+06	3.31929e+06	1.97473e+06	2.16229e+06	1.86629e+06	65.93
P62804	Histone H4 OS=Rattus norvegicus GN=Hist1h4b PE=1 SV=2 - [H4_RAT]	SGRGKGGKGLGKGGAKR	[N-term] Acetyl; (N-Term)|[3] Dimethyl; (R)|[5] Acetyl; (K)|[8] Acetyl; (K)|[16] Acetyl (K)	20.2889	1.69467	1766	3	619943	670054	677615	136228	246345	469149	377996	261972	257472	38.23
D3ZJ08	RCG45187 OS=Rattus norvegicus GN=Hist1h2ail PE=3 SV=1 - [D3ZJ08_RAT]	KQLATKAARKSAPATGGVKKPHR	[9] Methyl (R)	12.0356	2.13587	2414.44	5	356894	298835	271488	238498	247623	292377	233853	242237	278662	10.45
P62804	Histone H4 OS=Rattus norvegicus GN=Hist1h4b PE=1 SV=2 - [H4_RAT]	SGRGKGGKGLGKGGAKR	[N-term] Acetyl; (N-Term)|[3] Methyl; (R)|[8] Acetyl (K)	11.221	3.10613	1667.95	5	1.58493e+06	1.62389e+06	1.89681e+06	1.21462e+06	791409	972392	942912	927609	1.29716e+06	46.68
D3ZBN0	RCG23067 OS=Rattus norvegicus GN=Hist1h1b PE=3 SV=1 - [D3ZBN0_RAT]	SETAPAETTAPAPVEKSPAKKKTKKAGAAKR		13.8564	0.950833	3148.77	4	11922.6	14357.2	267520	17128.7	7086.21	153126	144680	167993	229031	12.71
D3ZJ08	RCG45187 OS=Rattus norvegicus GN=Hist1h2ail PE=3 SV=1 - [D3ZJ08_RAT]	KQLATKAARKSAPATGGVKKPHR	[1] Dimethyl; (K)|[6] Methyl; (K)|[19] Methyl; (K)|[20] Methyl (K)	12.8522	2.91343	2470.51	5	4.92599e+06	4.83988e+06	5.04787e+06	2.87875e+06	4.01944e+06	4.42894e+06	3.12326e+06	2.97399e+06	3.31776e+06	12.64
D4A7X2	Histone H2A OS=Rattus norvegicus GN=H2afv PE=3 SV=1 - [D4A7X2_RAT]	HLQLAIRGDEELDSLIKATIAGGGVIPHIHKSLIGKKGQQKTA	[31] Methyl; (K)|[41] Methyl (K)	48.071	0.639583	4568.61	4	1.66882e+06	1.89581e+06	1.76856e+06	400390	423076	532087	1.0709e+06	1.03873e+06	1.00574e+06	73.86
D3ZXP3	Histone H2A OS=Rattus norvegicus GN=H2afx PE=3 SV=1 - [D3ZXP3_RAT]	LLRKGHYAER		15.8127	0.3488	1241.7	4	58659.2	46417.7	48095.1	0	8.00634	8743.99	27888.6	28069.8	37394.5	18.95
G3V9C7	Histone H2B OS=Rattus norvegicus GN=Hist1h2bc PE=3 SV=1 - [G3V9C7_RAT]	LAHYNKRSTITSR		16.1649	0.7024	1545.84	4	364015	288690	269461	339042	269153	342100	178969	150305	177273	14.79
G3V9C7	Histone H2B OS=Rattus norvegicus GN=Hist1h2bc PE=3 SV=1 - [G3V9C7_RAT]	LAHYNKRSTITSREIQTAVR		24.9692	0.992067	2343.29	3	929288	954425	961647	141560	107009	2.29268e+06	560728	681538	953850	12.39
D3ZWE0	Histone H2A OS=Rattus norvegicus GN=Hist2h2ab PE=3 SV=1 - [D3ZWE0_RAT]	DNKKTRIIPR		16.0331	2.28603	1239.75	4	465279	278115	275609	325561	279199	338243	181149	145454	171819	29.27
P0C0S7	Histone H2A.Z OS=Rattus norvegicus GN=H2afz PE=1 SV=2 - [H2AZ_RAT]	TTSHGRVGATAAVYSAAILEYLTAEVLELAGNASKDLKVKR		65.4421	0.595333	4273.32	4	641708	532584	306762	80429.1	117666	148443	223323	203212	195911	66.65
D3ZVK7	Histone H2A OS=Rattus norvegicus GN=Hist1h2ak PE=3 SV=1 - [D3ZVK7_RAT]	VHRLLRKGNYSER		16.4276	1.10452	1626.91	4	56076.3	41291	38353.1	16525.3	12927.3	14462.2	26240.5	23662.5	1229.02	14.5
D4AEC0	Histone H2A OS=Rattus norvegicus GN=H2afv PE=3 SV=1 - [D4AEC0_RAT]	ITPRHLQLAIR		29.999	0.129033	1316.81	3	0	0	33.7431	39.2941	18789.6	228.519	0	0	0	12.15
Q00566	Methyl-CpG-binding protein 2 OS=Rattus norvegicus GN=Mecp2 PE=1 SV=1 - [MECP2_RAT]	SIIRDRGPMYDDPTLPEGWTR		38.1102	0.918667	2474.21	3	116328	118977	101532	218373	221382	229158	74994.8	88896.2	65451.4	19.11
P84245	Histone H3.3 OS=Rattus norvegicus GN=H3f3b PE=1 SV=2 - [H33_RAT]	TKQTARKSTGGKAPR	[2] Acetyl; (K)|[7] Methyl; (K)|[12] Dimethyl (K)	8.5646	1.048	1669.95	5	216581	262153	328726	181270	135803	139136	214041	262549	294597	18.84
A9UMV8	Histone H2A.J OS=Rattus norvegicus GN=H2afj PE=2 SV=1 - [H2AJ_RAT]	HLQLAIRNDEELNKLLGR		43.498	0.289267	2131.19	4	46159.1	21823.3	36901	12663.7	23763.7	12769.3	10263.7	23506.8	21538.4	31.35
G3V9C7	Histone H2B OS=Rattus norvegicus GN=Hist1h2bc PE=3 SV=1 - [G3V9C7_RAT]	PEPAKSAPAPKKGSKKAVTKAQKKDGKKR	[15] Acetyl; (K)|[16] Acetyl; (K)|[20] Acetyl (K)	16.4276	1.1083	3184.85	4	346791	333972	275132	116080	107884	118426	229632	225270	229492	25.55
Q00566	Methyl-CpG-binding protein 2 OS=Rattus norvegicus GN=Mecp2 PE=1 SV=1 - [MECP2_RAT]	SIIRDR		16.0331	0.5706	758.443	3	35005.7	26204.9	28794	8929.7	10268.6	10354.3	22296.4	19629.7	23501.7	17.78
P62804	Histone H4 OS=Rattus norvegicus GN=Hist1h4b PE=1 SV=2 - [H4_RAT]	GGVKRISGLIYEETRGVLKVFLENVIR		60.7525	1.18037	3044.76	4	1.53423e+06	1.35294e+06	1.27861e+06	1.00691e+06	460117	545776	1.05026e+06	918695	899524	17.74
Q6LED0	Histone H3.1 OS=Rattus norvegicus PE=1 SV=3 - [H31_RAT]	KQLATKAARKSAPATGGVKKPHR	[6] Dimethyl (K)	12.9338	2.63727	2428.46	5	1.03993e+06	1.02894e+06	1.03199e+06	1.36481e+06	1.59131e+06	1.77215e+06	722711	693594	836163	15.6
D3ZJ08	RCG45187 OS=Rattus norvegicus GN=Hist1h2ail PE=3 SV=1 - [D3ZJ08_RAT]	KQLATKAARKSAPATGGVKKPHR	[10] Trimethyl (K)	13.063	3.25015	2442.48	4	2.11378e+06	2.09608e+06	2.23277e+06	1.75811e+06	2.32972e+06	2.67144e+06	1.61021e+06	1.45684e+06	1.7904e+06	17.85
D3ZJ08	RCG45187 OS=Rattus norvegicus GN=Hist1h2ail PE=3 SV=1 - [D3ZJ08_RAT]	KQLATKAARKSAPATGGVKKPHR	[1] Dimethyl; (K)|[9] Methyl; (R)|[10] Acetyl; (K)|[19] Methyl (K)	16.3824	1.32487	2498.5	4	1.20574e+06	1.02336e+06	957189	1.11736e+06	1.14173e+06	1.33325e+06	748299	762294	884922	16.48
D3ZNZ9	Histone H2B OS=Rattus norvegicus GN=Hist3h2ba PE=3 SV=1 - [D3ZNZ9_RAT]	EVQTAVRLLLPGELAKHAVSEGTKAVTKYTSSK	[7] Methyl (R)	44.2449	0.493717	3524.97	3	15703.7	32279.1	18583.4	35467.8	29086.5	69877.1	38377.1	21563.6	28858.6	43.76
D3ZJ08	RCG45187 OS=Rattus norvegicus GN=Hist1h2ail PE=3 SV=1 - [D3ZJ08_RAT]	KSTGGKAPRKQLATKAAR	[6] Acetyl (K)	12.9769	1.8322	1910.12	5	47568.1	40658.2	49706.2	116346	76827.6	100820	35263.6	37996.4	50159.3	27.48
P84245	Histone H3.3 OS=Rattus norvegicus GN=H3f3b PE=1 SV=2 - [H33_RAT]	KSAPSTGGVKKPHR		10.7543	1.33267	1448.83	4	16064.8	15411.5	23156.2	9719.19	12947.8	18796.8	21441	20014.3	20801	36.23
G3V9C7	Histone H2B OS=Rattus norvegicus GN=Hist1h2bc PE=3 SV=1 - [G3V9C7_RAT]	LLLPGELAKHAVSEGTKAVTKYTSAK		42.927	0.760583	2711.53	3	69796	78974.3	84736.2	144099	201030	181683	126686	133428	110669	37.64
D3ZJ08	RCG45187 OS=Rattus norvegicus GN=Hist1h2ail PE=3 SV=1 - [D3ZJ08_RAT]	KQLATKAARKSAPATGGVKKPHR	[1] Dimethyl; (K)|[6] Acetyl; (K)|[10] Methyl (K)	16.1231	1.32817	2484.49	5	570094	509623	486023	623971	623016	657612	397942	383819	465864	20.43
Q00566	Methyl-CpG-binding protein 2 OS=Rattus norvegicus GN=Mecp2 PE=1 SV=1 - [MECP2_RAT]	SAGKYDVYLINPQGKAFRSKVELIAYFEKVGDTSLDPNDFDFTVTGR		53.096	0.730633	5270.68	5	2.24448e+06	2.63911e+06	2.33213e+06	805701	747537	870190	1.086e+06	1.2188e+06	940364	29.94
D4A0P4	RCG33140 OS=Rattus norvegicus GN=LOC691496 PE=3 SV=1 - [D4A0P4_RAT]	KQLATKVARKSAPATGGVKKPHR	[1] Dimethyl; (K)|[9] Methyl; (R)|[10] Acetyl (K)	16.3381	1.28977	2512.52	5	1.14948e+06	984925	983734	904506	931811	1.03142e+06	671338	649906	818960	18.58
D3ZJ08	RCG45187 OS=Rattus norvegicus GN=Hist1h2ail PE=3 SV=1 - [D3ZJ08_RAT]	KQLATKAARKSAPATGGVKKPHR	[6] Methyl; (K)|[9] Methyl; (R)|[19] Dimethyl (K)	13.063	3.2572	2456.49	5	5.58014e+06	5.4406e+06	5.59599e+06	5.50843e+06	6.7048e+06	7.22534e+06	3.67317e+06	3.58834e+06	4.29659e+06	19.18
Q4FZT6	Histone H2A type 3 OS=Rattus norvegicus PE=2 SV=3 - [H2A3_RAT]	VGAGAPVYLAAVLEYLTAEILELAGNAAR		59.0337	0.878033	2914.59	2	127240	359747	184150	34605.2	97142.8	144118	148810	110180	151071	100.64
P15865	Histone H1.2 OS=Rattus norvegicus GN=Hist1h1c PE=1 SV=3 - [H12_RAT]	KASGPPVSELITKAVAASKER		38.7702	2.15475	2138.21	2	9.23623e+06	9.94147e+06	9.34404e+06	4.64255e+06	4.40293e+06	5.85503e+06	6.79567e+06	7.58193e+06	8.98516e+06	123.88
D3ZJ08	RCG45187 OS=Rattus norvegicus GN=Hist1h2ail PE=3 SV=1 - [D3ZJ08_RAT]	KSTGGKAPRKQLATKAAR	[1] Dimethyl (K)	9.15928	1.23282	1896.13	4	1.30516e+06	1.32104e+06	1.34208e+06	1.06356e+06	2.09467e+06	2.24862e+06	919669	896026	945017	26.88
D3ZJ08	RCG45187 OS=Rattus norvegicus GN=Hist1h2ail PE=3 SV=1 - [D3ZJ08_RAT]	KQLATKAARKSAPATGGVKKPHR	[1] Dimethyl; (K)|[6] Acetyl; (K)|[10] Methyl; (K)|[20] Dimethyl (K)	16.3381	1.80745	2512.52	4	1.09411e+06	961001	929948	873050	850742	1.03759e+06	718600	737485	844736	21.17
P84245	Histone H3.3 OS=Rattus norvegicus GN=H3f3b PE=1 SV=2 - [H33_RAT]	KSTGGKAPRKQLATKAAR	[6] Methyl (K)	8.76103	0.947867	1882.11	5	723288	663714	623539	782916	1.02206e+06	1.14084e+06	415628	427982	458056	19.19
P62804	Histone H4 OS=Rattus norvegicus GN=Hist1h4b PE=1 SV=2 - [H4_RAT]	SGRGKGGKGLGKGGAKR	[N-term] Acetyl; (N-Term)|[12] Acetyl; (K)|[16] Acetyl (K)	15.8544	4.70598	1695.96	3	1.41037e+06	1.29387e+06	1.3084e+06	2.2527e+06	2.51824e+06	2.59295e+06	960835	895273	1.1451e+06	63.61
P62804-2	Isoform OGP precursor of Histone H4 OS=Rattus norvegicus GN=Hist1h4b - [H4_RAT]	MDVVYALKR		38.5815	0.407383	1093.59	3	1724.33	4047.66	1464.95	0	357.734	469.501	3080.05	1162.31	3846.07	31.3
D3ZZ57	Histone H2A OS=Rattus norvegicus GN=H2afy PE=3 SV=1 - [D3ZZ57_RAT]	MLRYIKKGHPKYR		19.0219	0.747767	1688.97	4	22974.1	16266.4	24738.1	24634.6	28353.6	31189.4	14919.1	12871.7	19593.5	38.15
D3ZJ08	RCG45187 OS=Rattus norvegicus GN=Hist1h2ail PE=3 SV=1 - [D3ZJ08_RAT]	KQLATKAARKSAPATGGVKKPHR	[6] Dimethyl (K)	12.7637	2.47233	2428.46	4	749371	689605	697193	795396	937596	1.08924e+06	482314	451189	527014	28.79
D3ZBN0	RCG23067 OS=Rattus norvegicus GN=Hist1h1b PE=3 SV=1 - [D3ZBN0_RAT]	SETAPAETTAPAPVEKSPAKKKTKKAGAAKR	[N-term] Acetyl; (N-Term)|[24] Methyl (K)	16.2502	0.793267	3204.8	4	612771	522747	520307	271943	241767	307542	373697	366708	416803	24.37
A9UMV8	Histone H2A.J OS=Rattus norvegicus GN=H2afj PE=2 SV=1 - [H2AJ_RAT]	SGRGKQGGKVR	[N-term] Acetyl; (N-Term)|[5] Acetyl (K)	11.0056	0.791933	1212.66	3	29671.4	23962.4	31671	40420.9	28300.9	33200.8	19467.5	17528.5	26557.2	27.2
P62804	Histone H4 OS=Rattus norvegicus GN=Hist1h4b PE=1 SV=2 - [H4_RAT]	GKGGKGLGKGGAKR	[5] Acetyl; (K)|[13] Acetyl (K)	13.3207	1.1108	1353.79	3	3.9442e+06	3.95604e+06	4.07277e+06	2.04651e+06	2.13237e+06	2.40633e+06	3.29277e+06	3.27469e+06	4.3547e+06	51.05
P62804	Histone H4 OS=Rattus norvegicus GN=Hist1h4b PE=1 SV=2 - [H4_RAT]	GKGGKGLGKGGAKR	[2] Acetyl; (K)|[13] Acetyl (K)	13.3207	1.02835	1353.79	2	2.647e+06	2.88333e+06	2.94834e+06	1.148e+06	1.32632e+06	1.61606e+06	2.253e+06	2.05362e+06	2.90115e+06	63.37
D3ZWM5	Histone H2B OS=Rattus norvegicus GN=LOC684647 PE=3 SV=1 - [D3ZWM5_RAT]	STITSREIQTAVRLLLPGELAKHAVSEGTKAVTKYTSSK		49.9986	1.58385	4170.32	4	2.19277e+06	2.05503e+06	2.09151e+06	3.25329e+06	2.81147e+06	3.601e+06	1.80006e+06	1.67029e+06	2.39267e+06	57.82
P62804	Histone H4 OS=Rattus norvegicus GN=Hist1h4b PE=1 SV=2 - [H4_RAT]	SGRGKGGKGLGKGGAKR	[3] Methyl; (R)|[5] Acetyl; (K)|[16] Acetyl (K)	11.221	2.82503	1667.95	3	2.46123e+06	2.54131e+06	2.71125e+06	1.45088e+06	1.45173e+06	1.90191e+06	2.04174e+06	1.87536e+06	2.72325e+06	72.15
P62804	Histone H4 OS=Rattus norvegicus GN=Hist1h4b PE=1 SV=2 - [H4_RAT]	GKGGKGLGKGGAKRHR	[2] Acetyl; (K)|[13] Acetyl (K)	11.9074	1.1978	1646.94	4	49233.9	55703	58540.7	124329	147725	228711	50166.6	64862.1	69627.9	16.38
P84245	Histone H3.3 OS=Rattus norvegicus GN=H3f3b PE=1 SV=2 - [H33_RAT]	KQLATKAAR	[6] Acetyl (K)	13.5326	1.4846	1027.62	2	2.3449e+07	2.98917e+07	3.21172e+07	9.1723e+06	1.05297e+07	1.1706e+07	1.95927e+07	2.03124e+07	2.5107e+07	59.92
P15865	Histone H1.2 OS=Rattus norvegicus GN=Hist1h1c PE=1 SV=3 - [H12_RAT]	SGVSLAALKKALAAAGYDVEKNNSR		45.9428	1.87212	2532.38	2	7.76614e+06	8.16319e+06	7.66257e+06	4.01594e+06	3.37372e+06	4.07018e+06	6.51332e+06	5.60353e+06	8.13962e+06	95.84
P62804	Histone H4 OS=Rattus norvegicus GN=Hist1h4b PE=1 SV=2 - [H4_RAT]	SGRGKGGKGLGKGGAKR	[N-term] Acetyl; (N-Term)|[5] Acetyl; (K)|[16] Acetyl (K)	15.8544	3.17077	1695.96	4	699382	611794	626650	1.47231e+06	1.41848e+06	1.6073e+06	438366	426244	562737	59.25
D3ZWE0	Histone H2A OS=Rattus norvegicus GN=Hist2h2ab PE=3 SV=1 - [D3ZWE0_RAT]	SGRGKQGGKAR	[N-term] Acetyl; (N-Term)|[5] Acetyl; (K)|[9] Acetyl (K)	13.2341	0.770167	1226.65	2	290025	293672	258770	228920	218314	238035	176463	151175	215098	43.69
P02262	Histone H2A type 1 OS=Rattus norvegicus PE=1 SV=2 - [H2A1_RAT]	VGAGAPVYLAAVLEYLTAEILELAGNAAR		65.5959	0.504083	2914.59	3	331348	2.09422e+06	7.22754e+06	1.55128e+06	3.87153e+06	274745	5.51057e+06	5.21915e+06	919187	89.6
P84245	Histone H3.3 OS=Rattus norvegicus GN=H3f3b PE=1 SV=2 - [H33_RAT]	KSTGGKAPRKQLATKAAR	[1] Dimethyl (K)	10.5375	1.12118	1896.13	4	107694	114520	113946	14541.3	76552.4	95685.6	90803.5	137908	121414	20.5
D3ZJ08	RCG45187 OS=Rattus norvegicus GN=Hist1h2ail PE=3 SV=1 - [D3ZJ08_RAT]	TKQTARKSTGGKAPR	[6] Methyl; (R)|[12] Acetyl (K)	8.91995	0.712667	1641.92	4	491169	456499	499016	108321	371483	444534	326069	346053	437142	11.27
P0C0S7	Histone H2A.Z OS=Rattus norvegicus GN=H2afz PE=1 SV=2 - [H2AZ_RAT]	ITPRHLQLAIR		29.7673	0.3586	1316.81	3	28097.8	26357	26293.9	21853.7	9348.82	28835	15835.8	17955.3	22356.5	20.39
D3ZXP3	Histone H2A OS=Rattus norvegicus GN=H2afx PE=3 SV=1 - [D3ZXP3_RAT]	SGRGKTGGKAR	[N-term] Acetyl; (N-Term)|[5] Acetyl (K)	9.15928	0.446733	1157.62	3	148543	137127	127178	104273	150087	173622	88172	99834.5	106456	41.72
D4ACV3	Histone H2A OS=Rattus norvegicus GN=Hist2h2ac PE=3 SV=1 - [D4ACV3_RAT]	HLQLAIRNDEELNKLLGKVTIAQGGVLPNIQAVLLPKKTESHKAKSK		48.0253	1.10437	5139.98	5	7.76997e+06	8.47692e+06	7.23025e+06	1.9257e+06	1.76549e+06	1.9376e+06	3.57977e+06	3.23901e+06	3.13408e+06	59.55
D3ZJ08	RCG45187 OS=Rattus norvegicus GN=Hist1h2ail PE=3 SV=1 - [D3ZJ08_RAT]	FQSSAVMALQEASEAYLVGLFEDTNLCAIHAKRVTIMPKDIQLAR		62.6815	0.892	4977.58	4	5.0927e+06	5.28371e+06	5.54872e+06	602293	575725	1.08982e+06	4.38639e+06	5.33176e+06	7.64461e+06	45.76
D3ZWM5	Histone H2B OS=Rattus norvegicus GN=LOC684647 PE=3 SV=1 - [D3ZWM5_RAT]	LAHYNKR		8.68802	0.86765	900.489	3	2.37739e+07	2.1181e+07	2.09509e+07	5.79536e+06	8.05121e+06	9.68007e+06	1.26842e+07	1.37581e+07	1.57892e+07	34.28
D4A0P4	RCG33140 OS=Rattus norvegicus GN=LOC691496 PE=3 SV=1 - [D4A0P4_RAT]	KQLATKVARKSAPATGGVKKPHR	[9] Methyl (R)	13.063	3.26662	2442.48	5	3.18033e+06	3.13057e+06	3.19734e+06	2.96995e+06	3.82963e+06	4.24333e+06	2.32347e+06	2.14891e+06	2.6832e+06	20.32
P62804	Histone H4 OS=Rattus norvegicus GN=Hist1h4b PE=1 SV=2 - [H4_RAT]	GVLKVFLENVIR		51.703	1.05663	1385.85	3	710380	568740	449414	33092.3	23533.8	32755.9	232994	238786	263195	65.11
D3ZJ08	RCG45187 OS=Rattus norvegicus GN=Hist1h2ail PE=3 SV=1 - [D3ZJ08_RAT]	KQLATKAAR	[1] Acetyl; (K)|[6] Acetyl (K)	20.149	0.8966	1069.63	2	2.31902e+06	4.48358e+06	4.17811e+06	881246	959513	1.11924e+06	2.16423e+06	1.74777e+06	2.57579e+06	61.85
D3ZJ08	RCG45187 OS=Rattus norvegicus GN=Hist1h2ail PE=3 SV=1 - [D3ZJ08_RAT]	KSAPATGGVKKPHR	[1] Methyl (K)	10.9217	1.1113	1446.84	4	478.382	464.649	0	189.374	0	0	230.668	0	0	42.69
D3ZJ08	RCG45187 OS=Rattus norvegicus GN=Hist1h2ail PE=3 SV=1 - [D3ZJ08_RAT]	KSTGGKAPRKQLATKAAR	[1] Dimethyl; (K)|[6] Acetyl; (K)|[10] Acetyl; (K)|[15] Acetyl (K)	21.9038	0.62405	2022.18	2	59851.9	64650.2	95128.1	11.7455	45130	3690.81	43948.4	64773	72571.1	26.2
P62804	Histone H4 OS=Rattus norvegicus GN=Hist1h4b PE=1 SV=2 - [H4_RAT]	SGRGKGGKGLGKGGAKR	[N-term] Acetyl; (N-Term)|[3] Methyl; (R)|[16] Acetyl (K)	11.3666	0.968467	1667.95	2	244189	305030	297521	88262.4	131112	213351	232798	178946	281011	73.03
P84245	Histone H3.3 OS=Rattus norvegicus GN=H3f3b PE=1 SV=2 - [H33_RAT]	KSTGGKAPRKQLATKAAR	[1] Acetyl; (K)|[15] Trimethyl (K)	14.7963	1.3756	1952.17	4	130459	148130	195266	120725	111874	140532	98843.6	93450.1	191793	40.83
D3ZJ08	RCG45187 OS=Rattus norvegicus GN=Hist1h2ail PE=3 SV=1 - [D3ZJ08_RAT]	KSTGGKAPRKQLATKAAR	[1] Dimethyl; (K)|[6] Acetyl; (K)|[15] Acetyl (K)	17.6165	1.62615	1980.17	3	544864	504299	506600	490094	584093	653791	397974	363274	483391	25.88
D4AEC0	Histone H2A OS=Rattus norvegicus GN=H2afv PE=3 SV=1 - [D4AEC0_RAT]	HLQLAIRGDEELDSLIKATIAGGGVIPHIHKSLIGKKGQQKTA		47.895	0.568533	4540.58	4	943892	983938	1.04954e+06	207872	226632	266418	507898	598453	523936	65.24
D3ZJ08	RCG45187 OS=Rattus norvegicus GN=Hist1h2ail PE=3 SV=1 - [D3ZJ08_RAT]	TKQTARKSTGGKAPR	[12] Acetyl (K)	8.80038	0.951	1627.9	4	637045	581536	592755	275123	382443	490896	369409	394509	477136	20.09
D3ZZ29	Histone H2A OS=Rattus norvegicus GN=LOC680322 PE=3 SV=1 - [D3ZZ29_RAT]	VGAGAPVYLAAVLEYLTAEILELAGNAAR		65.5959	0.331233	2914.6	4	20067	96945.4	146100	51279	161336	23201.4	171335	98760.1	22198.4	42.24
G3V9C7	Histone H2B OS=Rattus norvegicus GN=Hist1h2bc PE=3 SV=1 - [G3V9C7_RAT]	IAGEASRLAHYNKR		20.4797	0.3606	1584.86	4	0	0	0	15668.3	15054.3	0	1358.45	6035.58	7607.82	19.64
P15865	Histone H1.2 OS=Rattus norvegicus GN=Hist1h1c PE=1 SV=3 - [H12_RAT]	SGVSLAALKKALAAAGYDVEKNNSR	[10] Dimethyl (K)	52.1663	0.384617	2560.38	3	357523	369937	314776	252988	110617	158159	299890	223518	139899	59.94
D3ZJ08	RCG45187 OS=Rattus norvegicus GN=Hist1h2ail PE=3 SV=1 - [D3ZJ08_RAT]	KQLATKAARKSAPATGGVKKPHR	[10] Dimethyl; (K)|[19] Dimethyl (K)	13.1461	3.02895	2456.49	4	3.05139e+06	3.15303e+06	3.31615e+06	2.8032e+06	3.52363e+06	3.84123e+06	2.10303e+06	1.88622e+06	2.0909e+06	30.5
P84245	Histone H3.3 OS=Rattus norvegicus GN=H3f3b PE=1 SV=2 - [H33_RAT]	KSTGGKAPRKQLATKAAR	[1] Dimethyl; (K)|[15] Acetyl (K)	14.848	2.01437	1938.16	5	320571	260973	223066	327547	207002	301683	138952	118106	193595	23.72
G3V9C7	Histone H2B OS=Rattus norvegicus GN=Hist1h2bc PE=3 SV=1 - [G3V9C7_RAT]	EIQTAVRLLLPGELAKHAVSEGTKAVTKYTSAK		46.5365	0.6825	3508.98	4	247129	281760	301499	247464	296236	400178	234077	271779	247424	23.27
Q6P747	Heterochromatin protein 1-binding protein 3 OS=Rattus norvegicus GN=Hp1bp3 PE=2 SV=1 - [HP1B3_RAT]	KKGSAVDPEPQVKLEDVLPLAFTR		43.5339	0.217067	2636.47	4	79562.3	55329.5	52637	57584.5	72455.8	33296.8	22484.2	41956.3	30810.6	22.25
D4AEC0	Histone H2A OS=Rattus norvegicus GN=H2afv PE=3 SV=1 - [D4AEC0_RAT]	HLQLAIRGDEELDSLIKATIAGGGVIPHIHKSLIGKKGQQKTA	[31] Methyl; (K)|[41] Methyl (K)	48.0253	0.921217	4568.62	5	9.79612e+06	1.01504e+07	9.57306e+06	1.84438e+06	1.85775e+06	2.06513e+06	5.22499e+06	4.95394e+06	4.87114e+06	64.3
D3ZWM5	Histone H2B OS=Rattus norvegicus GN=LOC684647 PE=3 SV=1 - [D3ZWM5_RAT]	EIQTAVRLLLPGELAKHAVSEGTKAVTKYTSSK		46.4919	0.571617	3524.98	3	879088	872824	639106	728174	824519	1.10517e+06	360029	509438	508787	66.78
P84245	Histone H3.3 OS=Rattus norvegicus GN=H3f3b PE=1 SV=2 - [H33_RAT]	KSTGGKAPR	[6] Acetyl (K)	8.5646	0.5894	942.52	2	6.34551e+06	5.8398e+06	5.68774e+06	1.48137e+06	2.14095e+06	2.76766e+06	3.44041e+06	3.88273e+06	4.57153e+06	58.37
P62804	Histone H4 OS=Rattus norvegicus GN=Hist1h4b PE=1 SV=2 - [H4_RAT]	GVLKVFLENVIRDAVTYTEHAKR		59.8962	1.38502	2657.48	2	2.06555e+06	1.81777e+06	1.6788e+06	356995	396313	515737	775771	837873	837033	29.99
Q6LED0	Histone H3.1 OS=Rattus norvegicus PE=1 SV=3 - [H31_RAT]	KLPFQRLVREIAQDFKTDLR		51.9046	2.864	2472.41	4	1.15722e+07	1.1737e+07	1.12468e+07	3.31095e+06	3.01754e+06	3.28697e+06	6.21176e+06	6.23993e+06	6.23026e+06	12.58
G3V9C7	Histone H2B OS=Rattus norvegicus GN=Hist1h2bc PE=3 SV=1 - [G3V9C7_RAT]	PEPAKSAPAPKKGSKKAVTKAQKKDGKKR	[12] Acetyl; (K)|[15] Acetyl; (K)|[16] Acetyl; (K)|[20] Acetyl (K)	18.6842	0.9073	3226.87	5	299482	289042	296650	119784	134955	143400	226417	182258	267933	13.74
D3ZBN0	RCG23067 OS=Rattus norvegicus GN=Hist1h1b PE=3 SV=1 - [D3ZBN0_RAT]	KATGPPVSELITKAVSASKERGGVSLPALKKALAAGGYDVEKNNSR		46.4037	3.69207	4664.59	5	5.77858e+06	5.623e+06	5.1181e+06	3.80475e+06	4.11562e+06	4.93684e+06	2.5263e+06	2.72521e+06	3.10383e+06	76.62
D3ZNZ9	Histone H2B OS=Rattus norvegicus GN=Hist3h2ba PE=3 SV=1 - [D3ZNZ9_RAT]	STITSREVQTAVRLLLPGELAKHAVSEGTKAVTKYTSSK		48.558	1.12627	4156.31	5	1.29282e+06	1.14991e+06	1.38449e+06	1.70686e+06	1.43773e+06	1.49889e+06	1.14914e+06	1.09748e+06	903620	26.47
D3ZNZ9	Histone H2B OS=Rattus norvegicus GN=Hist3h2ba PE=3 SV=1 - [D3ZNZ9_RAT]	EVQTAVRLLLPGELAKHAVSEGTKAVTKYTSSK		45.5277	1.0781	3510.96	5	1.00412e+06	824475	878148	1.07487e+06	985517	1.00317e+06	572799	519090	697888	26.72
D3ZJ08	RCG45187 OS=Rattus norvegicus GN=Hist1h2ail PE=3 SV=1 - [D3ZJ08_RAT]	KSTGGKAPRKQLATKAAR	[1] Methyl; (K)|[6] Dimethyl; (K)|[15] Acetyl (K)	14.7963	1.1986	1952.17	5	42731.8	61843.8	48247.7	26936.6	46458.9	50182.8	29706.3	27540.3	35129.7	12.83
D3ZJ08	RCG45187 OS=Rattus norvegicus GN=Hist1h2ail PE=3 SV=1 - [D3ZJ08_RAT]	KQLATKAARKSAPATGGVKKPHR	[1] Acetyl; (K)|[9] Methyl; (R)|[10] Methyl (K)	16.3381	1.06378	2470.47	5	100946	85523.3	86617.4	158359	155123	174494	67114.6	64569.5	79045.2	16.93
D3ZXP3	Histone H2A OS=Rattus norvegicus GN=H2afx PE=3 SV=1 - [D3ZXP3_RAT]	HLQLAIRNDEELNKLLGGVTIAQGGVLPNIQAVLLPKKTSATVGPKAPAGGKKASQASQEY		49.5067	1.56188	6287.51	5	1.31338e+07	1.24248e+07	1.21618e+07	4.0074e+06	3.4393e+06	4.08237e+06	7.12801e+06	8.77913e+06	1.11212e+07	63.61
D3ZNZ9	Histone H2B OS=Rattus norvegicus GN=Hist3h2ba PE=3 SV=1 - [D3ZNZ9_RAT]	KESYSIYVYKVLKQVHPDTGISSKAMGIMNSFVNDIFERIASEASR		63.829	1.08982	5207.67	5	3.21843e+06	2.96219e+06	2.77822e+06	763059	764748	523304	1.7862e+06	1.61852e+06	2.25684e+06	64.21
Q4FZT6	Histone H2A type 3 OS=Rattus norvegicus PE=2 SV=3 - [H2A3_RAT]	NDEELNKLLGRVTIAQGGVLPNIQAVLLPKKTESHHKAKGK		46.4919	1.01472	4443.53	5	959306	825916	772272	343892	380815	420486	517737	490646	632963	64.62
P84245	Histone H3.3 OS=Rattus norvegicus GN=H3f3b PE=1 SV=2 - [H33_RAT]	TKQTARKSTGGKAPR	[2] Methyl; (K)|[7] Acetyl; (K)|[12] Acetyl (K)	12.7186	0.678583	1683.95	2	82896.3	85692.1	91271.6	27551.1	42492	69556.9	43474	41391.5	50188.1	32.48
D3Z8U0	Histone H2B OS=Rattus norvegicus GN=Hist1h2bf PE=3 SV=1 - [D3Z8U0_RAT]	LAHYNKR		8.5646	0.9144	900.488	2	2.02555e+07	1.72799e+07	1.72064e+07	4.36234e+06	6.75288e+06	8.37108e+06	1.00342e+07	1.09423e+07	1.31388e+07	32.14
G3V9C7	Histone H2B OS=Rattus norvegicus GN=Hist1h2bc PE=3 SV=1 - [G3V9C7_RAT]	KRSRKESYSVYVYKVLKQVHPDTGISSKAMGIMNSFVNDIFER		54.7441	0.30265	5006.62	5	233660	87678.7	106424	293510	282029	338112	213558	225487	205900	44.65
P62804	Histone H4 OS=Rattus norvegicus GN=Hist1h4b PE=1 SV=2 - [H4_RAT]	KTVTAMDVVYALKRQGRTLYGFGG		48.6056	0.99765	2630.42	4	1.87428e+07	1.70133e+07	1.70663e+07	5.77132e+06	4.10766e+06	3.9488e+06	1.28771e+07	1.4108e+07	8.72119e+06	45.94
P62804	Histone H4 OS=Rattus norvegicus GN=Hist1h4b PE=1 SV=2 - [H4_RAT]	GVLKVFLENVIRDAVTYTEHAKRKTVTAMDVVYALKR		59.9334	1.7933	4233.37	5	1.05986e+07	1.08527e+07	1.09182e+07	3.05789e+06	2.94653e+06	3.49795e+06	4.4536e+06	4.78644e+06	5.59645e+06	20.53
G3V9C7	Histone H2B OS=Rattus norvegicus GN=Hist1h2bc PE=3 SV=1 - [G3V9C7_RAT]	KESYSVYVYKVLKQVHPDTGISSKAMGIMNSFVNDIFERIAGEASR		62.9684	1.67445	5163.65	4	2.03613e+07	1.80612e+07	1.70114e+07	3.21999e+06	2.6244e+06	2.73687e+06	1.03839e+07	1.11105e+07	1.19785e+07	98.75
P84245	Histone H3.3 OS=Rattus norvegicus GN=H3f3b PE=1 SV=2 - [H33_RAT]	KSTGGKAPRKQLATKAAR	[6] Acetyl (K)	14.5679	2.70832	1910.13	5	385859	606494	496114	539560	404036	439865	290053	212134	287031	21.03
P84245	Histone H3.3 OS=Rattus norvegicus GN=H3f3b PE=1 SV=2 - [H33_RAT]	KSTGGKAPRKQLATKAAR	[15] Acetyl (K)	14.5679	2.79558	1910.13	4	1.67397e+06	2.36617e+06	2.08448e+06	1.76046e+06	1.82437e+06	1.73149e+06	1.26822e+06	1.02308e+06	1.24963e+06	29.19
D3ZNZ9	Histone H2B OS=Rattus norvegicus GN=Hist3h2ba PE=3 SV=1 - [D3ZNZ9_RAT]	EVQTAVR		13.2758	0.9494	801.439	2	1.19789e+06	1.17863e+06	1.22712e+06	464276	356580	436828	831220	791383	1.06671e+06	40.99
P15865	Histone H1.2 OS=Rattus norvegicus GN=Hist1h1c PE=1 SV=3 - [H12_RAT]	SGVSLAALKKALAAAGYDVEKNNSR	[25] Dimethyl (R)	46.582	0.894233	2560.38	4	398340	346442	289431	114380	132090	186168	216591	197766	202008	37.75
D3ZJ08	RCG45187 OS=Rattus norvegicus GN=Hist1h2ail PE=3 SV=1 - [D3ZJ08_RAT]	KSAPATGGVKKPHR		8.84112	0.550717	1432.82	4	136140	152399	149313	54250.8	72382.5	82961.1	122492	111179	145288	36.33
D3ZWM5	Histone H2B OS=Rattus norvegicus GN=LOC684647 PE=3 SV=1 - [D3ZWM5_RAT]	LLLPGELAKHAVSEGTKAVTKYTSSK	[26] Dimethyl (K)	46.5365	0.4921	2755.53	3	137659	159118	167283	73799.4	68556.4	103501	94292.4	125294	109003	24.77
P84245	Histone H3.3 OS=Rattus norvegicus GN=H3f3b PE=1 SV=2 - [H33_RAT]	TKQTARKSTGGKAPR	[7] Acetyl; (K)|[12] Acetyl (K)	12.7186	0.81115	1669.93	3	409971	402305	391280	265953	222853	163783	229276	134830	216172	26.62
G3V9C7	Histone H2B OS=Rattus norvegicus GN=Hist1h2bc PE=3 SV=1 - [G3V9C7_RAT]	SRKESYSVYVYKVLKQVHPDTGISSKAMGIMNSFVNDIFERIAGEASR		60.9818	2.23287	5406.78	5	5.97966e+07	5.49852e+07	5.58369e+07	2.04882e+07	1.65035e+07	1.61719e+07	3.43503e+07	3.52678e+07	3.06378e+07	90.92
P84245	Histone H3.3 OS=Rattus norvegicus GN=H3f3b PE=1 SV=2 - [H33_RAT]	KSAPSTGGVKKPHR	[1] Acetyl; (K)|[11] Methyl (K)	14.2318	0.742017	1504.86	4	37197	68253.6	61116	17092.7	13539.7	18178.5	39619	31020.9	43071.3	24.57
P62804	Histone H4 OS=Rattus norvegicus GN=Hist1h4b PE=1 SV=2 - [H4_RAT]	GKGGKGLGKGGAKR	[9] Acetyl; (K)|[13] Acetyl (K)	14.1982	1.23088	1353.79	3	6.82043e+06	1.05322e+07	1.02396e+07	3.62081e+06	3.51076e+06	3.59826e+06	6.42417e+06	5.42469e+06	7.96058e+06	58.37
P43278	Histone H1.0 OS=Rattus norvegicus GN=H1f0 PE=2 SV=2 - [H10_RAT]	LAKGDEPKR		8.91995	0.7628	1012.56	2	606849	593948	595929	207196	157607	200415	423162	344385	431712	51.09
D4A0P4	RCG33140 OS=Rattus norvegicus GN=LOC691496 PE=3 SV=1 - [D4A0P4_RAT]	KSAPATGGVKKPHR	[1] Dimethyl; (K)|[10] Dimethyl (K)	11.221	2.09693	1488.88	3	285628	243766	194808	267370	136600	117342	152059	134428	174040	30.91
D4AEC0	Histone H2A OS=Rattus norvegicus GN=H2afv PE=3 SV=1 - [D4AEC0_RAT]	AGGKAGKDSGKAKAKAVSR	[4] Acetyl; (K)|[7] Acetyl (K)	15.7247	0.572283	1870.05	4	20252.3	18392.1	14828.3	11133.3	7300.8	14483.9	7587.01	10986.2	11105.5	34.68
P62804	Histone H4 OS=Rattus norvegicus GN=Hist1h4b PE=1 SV=2 - [H4_RAT]	ISGLIYEETRGVLKVFLENVIRDAVTYTEHAKR		65.4421	0.373233	3819.09	5	357061	467624	339401	13979	57706.5	71270.2	275260	227746	183444	23.82
D3ZK97	Uncharacterized protein OS=Rattus norvegicus GN=LOC100360868 PE=3 SV=1 - [D3ZK97_RAT]	KSAPSTGGVKKPHR	[1] Acetyl; (K)|[10] Methyl; (K)|[11] Methyl (K)	14.4022	1.32993	1518.87	4	310762	334453	362592	85272.5	99484.9	100394	283820	208674	248813	23.64
P0C0S7	Histone H2A.Z OS=Rattus norvegicus GN=H2afz PE=1 SV=2 - [H2AZ_RAT]	IHRHLKSR		7.59522	1.13128	1045.63	3	41387.4	35179.8	46574.9	28961.6	114727	49884.9	66091.5	30880.7	52392.3	34.11
D4AEC0	Histone H2A OS=Rattus norvegicus GN=H2afv PE=3 SV=1 - [D4AEC0_RAT]	AGGKAGKDSGKAKAKAVSR	[7] Acetyl (K)	10.5375	1.74515	1828.02	3	218590	242677	261021	70625.6	142513	187758	177540	237508	297727	48.01
G3V9C7	Histone H2B OS=Rattus norvegicus GN=Hist1h2bc PE=3 SV=1 - [G3V9C7_RAT]	KESYSVYVYKVLKQVHPDTGISSKAMGIMNSFVNDIFER		59.0337	1.01862	4479.29	4	4.0662e+06	4.591e+06	4.22191e+06	458833	953769	1.21157e+06	2.78505e+06	2.59352e+06	2.97518e+06	70.57
D3ZJ08	RCG45187 OS=Rattus norvegicus GN=Hist1h2ail PE=3 SV=1 - [D3ZJ08_RAT]	FQSSAVMALQEASEAYLVGLFEDTNLCAIHAKRVTIMPKDIQLARR		60.6901	0.921683	5133.69	5	1.45861e+06	1.348e+06	1.46928e+06	798338	601469	439830	1.42239e+06	1.51068e+06	1.62757e+06	10.24
D3ZK97	Uncharacterized protein OS=Rattus norvegicus GN=LOC100360868 PE=3 SV=1 - [D3ZK97_RAT]	KSAPSTGGVKKPHR	[1] Acetyl; (K)|[10] Dimethyl (K)	14.4757	0.88485	1518.87	3	282667	365986	408286	90494.7	108075	116485	320242	250453	354290	25.1
P0C0S7	Histone H2A.Z OS=Rattus norvegicus GN=H2afz PE=1 SV=2 - [H2AZ_RAT]	AGGKAGKDSGKAKTKAVSR	[N-term] Acetyl (N-Term)	9.11892	1.1071	1858.03	3	250790	273281	273920	146876	261513	314248	274960	276889	333877	83.34
D3Z8U0	Histone H2B OS=Rattus norvegicus GN=Hist1h2bf PE=3 SV=1 - [D3Z8U0_RAT]	PETAKSAPAPKKGSKKAVTKAQKKDGKKRKR	[11] Dimethyl; (K)|[12] Acetyl; (K)|[15] Acetyl; (K)|[16] Dimethyl; (K)|[30] Trimethyl (K)	12.4657	1.19852	3529.11	5	440884	405249	403716	57194.8	247003	206881	1.08995e+06	833243	972029	17.41
D3ZJ08	RCG45187 OS=Rattus norvegicus GN=Hist1h2ail PE=3 SV=1 - [D3ZJ08_RAT]	KSAPATGGVKKPHR	[1] Dimethyl (K)	11.0056	1.17275	1460.85	4	35497.3	28693.6	34795.5	29405.1	19294.7	27049.1	18863.4	19726.2	3428.87	36.58
A9UMV8	Histone H2A.J OS=Rattus norvegicus GN=H2afj PE=2 SV=1 - [H2AJ_RAT]	HLQLAIRNDEELNKLLGRVTIAQGGVLPNIQAVLLPKKTESQKVKSK		48.5343	1.13243	5187.03	5	858932	761590	875907	504223	442177	364310	367335	368283	337990	20.25
F1LP73	Uncharacterized protein OS=Rattus norvegicus PE=3 SV=1 - [F1LP73_RAT]	PDPAKSAPAPKKGSKKAVTKVQKKDGKKR		8.68802	2.3693	3072.8	4	2.58205e+06	2.73759e+06	2.40173e+06	1.12437e+06	905599	755315	1.42942e+06	1.09332e+06	1.20787e+06	21.16
P84245	Histone H3.3 OS=Rattus norvegicus GN=H3f3b PE=1 SV=2 - [H33_RAT]	FQSAAIGALQEASEAYLVGLFEDTNLCAIHAKRVTIMPKDIQLAR		62.0222	1.34185	4901.59	4	9.28938e+06	8.61412e+06	1.03765e+07	1.0373e+06	1.24225e+06	1.16342e+06	6.92177e+06	7.91693e+06	1.07421e+07	67.46
D4A0P4	RCG33140 OS=Rattus norvegicus GN=LOC691496 PE=3 SV=1 - [D4A0P4_RAT]	KSTGGKAPR	[1] Dimethyl; (K)|[6] Acetyl (K)	8.91995	0.677383	970.549	3	3.88741e+06	3.73068e+06	3.97894e+06	1.01773e+06	1.13068e+06	1.62924e+06	2.48917e+06	2.60644e+06	3.32453e+06	43.76
P43278	Histone H1.0 OS=Rattus norvegicus GN=H1f0 PE=2 SV=2 - [H10_RAT]	TENSTSTPAAKPKR		8.95888	0.633433	1486.76	3	345900	319487	368744	147653	366467	313842	215487	262725	254556	31.4
G3V9C7	Histone H2B OS=Rattus norvegicus GN=Hist1h2bc PE=3 SV=1 - [G3V9C7_RAT]	STITSREIQTAVRLLLPGELAKHAVSEGTKAVTKYTSAK		50.0652	1.16835	4154.34	5	1.05333e+06	791602	901434	1.33535e+06	1.1801e+06	1.56866e+06	1.17618e+06	944786	1.35662e+06	26.65
G3V9C7	Histone H2B OS=Rattus norvegicus GN=Hist1h2bc PE=3 SV=1 - [G3V9C7_RAT]	LLLPGELAKHAVSEGTKAVTKYTSAK	[17] Acetyl; (K)|[26] Acetyl (K)	47.5854	1.04712	2795.56	4	642803	735357	691625	275697	385126	275608	406091	426856	404065	10.52
D3ZJ08	RCG45187 OS=Rattus norvegicus GN=Hist1h2ail PE=3 SV=1 - [D3ZJ08_RAT]	KSAPATGGVKKPHR	[1] Dimethyl; (K)|[10] Dimethyl (K)	11.221	1.75968	1488.88	2	10358.5	24204.4	10719.3	7613.99	5326.34	19101.6	10451.9	12947.9	20673.1	41.28
P84245	Histone H3.3 OS=Rattus norvegicus GN=H3f3b PE=1 SV=2 - [H33_RAT]	KSTGGKAPRKQLATKAAR	[1] Methyl; (K)|[6] Acetyl (K)	13.02	1.01042	1924.15	5	35875.1	34280.6	35486.3	4919.18	64442.9	81764.8	33148.1	27048.8	30734.5	29.52
D3ZJ08	RCG45187 OS=Rattus norvegicus GN=Hist1h2ail PE=3 SV=1 - [D3ZJ08_RAT]	KSTGGKAPRKQLATKAAR	[1] Methyl; (K)|[15] Acetyl (K)	14.7963	2.08758	1924.15	4	823200	842827	838876	675975	673826	827241	536487	508620	675041	36.33
D3ZJ08	RCG45187 OS=Rattus norvegicus GN=Hist1h2ail PE=3 SV=1 - [D3ZJ08_RAT]	KSTGGKAPR	[1] Dimethyl; (K)|[6] Acetyl (K)	8.95888	0.5123	970.549	2	7.94179e+06	7.60258e+06	7.74482e+06	1.75369e+06	2.57052e+06	3.53548e+06	5.80146e+06	5.54216e+06	6.08593e+06	54.52
D3ZJ08	RCG45187 OS=Rattus norvegicus GN=Hist1h2ail PE=3 SV=1 - [D3ZJ08_RAT]	KSTGGKAPRKQLATKAAR	[1] Methyl (K)	8.84112	0.43385	1882.11	4	348675	332547	351508	412991	614435	107589	228958	272956	94791.9	25.4
Q6P747	Heterochromatin protein 1-binding protein 3 OS=Rattus norvegicus GN=Hp1bp3 PE=2 SV=1 - [HP1B3_RAT]	ATDMSQGELIHPKALPLIVGAQLIHADKLGEKADDSTMPIR	[N-term] Acetyl (N-Term)	49.198	0.92285	4421.34	5	543160	584648	561796	435437	463463	570424	683579	783615	637747	38.01
D3ZXP3	Histone H2A OS=Rattus norvegicus GN=H2afx PE=3 SV=1 - [D3ZXP3_RAT]	HLQLAIRNDEELNKLLGGVTIAQGGVLPNIQAVLLPKKTSATVGPKAPAGGKKASQASQEY	[38] Dimethyl; (K)|[46] Dimethyl; (K)|[53] Acetyl (K)	49.6121	1.15888	6385.5	5	170268	93378.9	135416	286494	302737	304923	183067	190295	300250	43.48
D3ZJ08	RCG45187 OS=Rattus norvegicus GN=Hist1h2ail PE=3 SV=1 - [D3ZJ08_RAT]	KSTGGKAPRKQLATKAAR	[1] Acetyl (K)	12.6755	1.52018	1910.13	3	228866	248589	261127	264523	320811	355128	171666	166520	244694	19.16
D4A0P4	RCG33140 OS=Rattus norvegicus GN=LOC691496 PE=3 SV=1 - [D4A0P4_RAT]	KSAPATGGVKKPHR	[1] Methyl (K)	9.11892	1.00528	1446.83	4	1.97538e+06	1.44255e+06	1.53309e+06	562185	909848	1.5028e+06	1.2293e+06	1.1639e+06	2.20334e+06	49.29
G3V9C7	Histone H2B OS=Rattus norvegicus GN=Hist1h2bc PE=3 SV=1 - [G3V9C7_RAT]	PEPAKSAPAPKKGSKKAVTKAQKKDGKKR	[12] Acetyl; (K)|[15] Acetyl; (K)|[20] Trimethyl (K)	16.3381	1.15533	3184.85	5	973782	812792	807937	369930	395374	423181	588699	572842	626775	12.77
D3ZJ08	RCG45187 OS=Rattus norvegicus GN=Hist1h2ail PE=3 SV=1 - [D3ZJ08_RAT]	TKQTARKSTGGKAPR	[2] Acetyl; (K)|[12] Acetyl (K)	12.6755	0.469633	1669.94	4	77908.9	100148	110705	60501.5	54429.4	8957.68	55566.8	48626.1	72444.5	32.09
D3ZJ08	RCG45187 OS=Rattus norvegicus GN=Hist1h2ail PE=3 SV=1 - [D3ZJ08_RAT]	KSTGGKAPRKQLATKAAR	[1] Dimethyl; (K)|[6] Acetyl (K)	13.02	1.23622	1938.16	4	555805	421054	396576	651588	567785	640762	332762	292778	372317	34.28
D4AEC0	Histone H2A OS=Rattus norvegicus GN=H2afv PE=3 SV=1 - [D4AEC0_RAT]	GDEELDSLIKATIAGGGVIPHIHKSLIGKKGQQKTA	[29] Methyl; (K)|[34] Methyl (K)	45.5277	0.787817	3737.11	4	348242	364593	404076	185038	136448	99160.5	253522	272391	240015	31.8
D3ZZ57	Histone H2A OS=Rattus norvegicus GN=H2afy PE=3 SV=1 - [D3ZZ57_RAT]	HILLAVANDEELNQLLKGVTIASGGVLPNIHPELLAKKR		54.8214	1.07337	4183.42	5	1.40859e+06	1.11528e+06	1.19332e+06	976945	882575	812818	1.04407e+06	1.17679e+06	1.01344e+06	31.22
D4ACV3	Histone H2A OS=Rattus norvegicus GN=Hist2h2ac PE=3 SV=1 - [D4ACV3_RAT]	SGRGKQGGKAR	[N-term] Acetyl; (N-Term)|[5] Acetyl (K)	8.80038	0.434867	1184.63	2	1.31858e+06	1.19861e+06	1.27903e+06	909206	860221	1.60123e+06	814272	936702	930066	43.69
P02262	Histone H2A type 1 OS=Rattus norvegicus PE=1 SV=2 - [H2A1_RAT]	SGRGKQGGKAR	[N-term] Acetyl; (N-Term)|[5] Acetyl (K)	8.80038	0.476967	1184.63	3	2.06486e+06	1.9435e+06	2.03797e+06	1.40864e+06	1.64959e+06	2.27375e+06	1.20067e+06	1.34698e+06	1.56786e+06	45.96
D3ZJ08	RCG45187 OS=Rattus norvegicus GN=Hist1h2ail PE=3 SV=1 - [D3ZJ08_RAT]	TKQTARKSTGGKAPR	[7] Dimethyl; (K)|[12] Acetyl (K)	8.64698	0.355017	1655.93	4	1.40019e+06	1.36901e+06	1.33733e+06	1.20291e+06	1.62842e+06	1.79541e+06	618541	886362	865972	31.8
D4AEC0	Histone H2A OS=Rattus norvegicus GN=H2afv PE=3 SV=1 - [D4AEC0_RAT]	AGGKAGKDSGKAKAKAVSR	[4] Acetyl; (K)|[7] Acetyl; (K)|[13] Acetyl; (K)|[15] Acetyl (K)	10.4956	0.7781	1954.08	5	27797.3	26290.4	27189.3	794.93	31686.4	38107.6	12310.2	18716.8	17087	10.57
Q6I8Q6	Histone H2A OS=Rattus norvegicus GN=Hist1h2af PE=2 SV=1 - [Q6I8Q6_RAT]	VTIAQGGVLPNIQAVLLPKKTESHHKSKGK	[19] Methyl; (K)|[26] Acetyl; (K)|[30] Trimethyl (K)	36.8262	1.17105	3275.88	4	1.01699e+06	1.13962e+06	1.07451e+06	364606	434121	460766	922995	984629	1.19045e+06	65.24
D3ZVK7	Histone H2A OS=Rattus norvegicus GN=Hist1h2ak PE=3 SV=1 - [D3ZVK7_RAT]	VTIAQGGVLPNIQAVLLPKKTESHHKAKGK	[26] Dimethyl; (K)|[28] Methyl (K)	38.2643	2.44482	3203.86	4	2.17129e+06	2.31035e+06	2.1729e+06	1.077e+06	1.15785e+06	1.47774e+06	1.73488e+06	1.68879e+06	1.93053e+06	60.1
P84245	Histone H3.3 OS=Rattus norvegicus GN=H3f3b PE=1 SV=2 - [H33_RAT]	KSTGGKAPR	[1] Methyl; (K)|[6] Acetyl (K)	8.84112	0.47535	956.532	3	1.66791e+06	1.6362e+06	1.71716e+06	505454	608572	840669	1.12485e+06	1.13767e+06	1.50463e+06	45.51
D3ZNZ9	Histone H2B OS=Rattus norvegicus GN=Hist3h2ba PE=3 SV=1 - [D3ZNZ9_RAT]	LLLPGELAKHAVSEGTKAVTKYTSSK	[21] Dimethyl (K)	44.9585	2.06377	2755.52	4	1.83129e+06	1.74865e+06	1.86274e+06	726169	702157	749783	1.14409e+06	1.15054e+06	1.17627e+06	21.65
Q6I8Q6	Histone H2A OS=Rattus norvegicus GN=Hist1h2af PE=2 SV=1 - [Q6I8Q6_RAT]	VTIAQGGVLPNIQAVLLPKKTESHHKSKGK	[19] Dimethyl; (K)|[20] Dimethyl; (K)|[26] Acetyl (K)	36.8262	0.68685	3275.88	3	196767	200605	237692	48167.8	58435	50990.4	222281	223708	254856	60.2
G3V9C7	Histone H2B OS=Rattus norvegicus GN=Hist1h2bc PE=3 SV=1 - [G3V9C7_RAT]	SRKESYSVYVYKVLKQVHPDTGISSKAMGIMNSFVNDIFER		56.9845	1.39045	4722.43	5	9.3372e+06	9.66944e+06	9.3442e+06	2.65239e+06	2.19006e+06	2.19243e+06	4.99438e+06	5.30073e+06	5.48014e+06	51.78
P84245	Histone H3.3 OS=Rattus norvegicus GN=H3f3b PE=1 SV=2 - [H33_RAT]	TKQTARKSTGGKAPR	[7] Dimethyl; (K)|[12] Acetyl (K)	8.99947	0.792467	1655.93	3	1.53573e+06	1.50322e+06	1.5014e+06	593411	1.01004e+06	1.22014e+06	937481	860012	961194	35.13
P84245	Histone H3.3 OS=Rattus norvegicus GN=H3f3b PE=1 SV=2 - [H33_RAT]	KSTGGKAPRKQLATKAAR	[1] Dimethyl; (K)|[6] Acetyl (K)	13.02	2.06642	1938.17	5	109360	107336	123486	188357	146370	164200	87375.1	81251.3	113990	25.37
P84245	Histone H3.3 OS=Rattus norvegicus GN=H3f3b PE=1 SV=2 - [H33_RAT]	KSTGGKAPRKQLATKAAR	[1] Methyl; (K)|[15] Acetyl (K)	14.7963	1.1986	1924.15	3	351141	493206	475126	106678	399836	524963	344786	325856	365509	42.58
D4AEC0	Histone H2A OS=Rattus norvegicus GN=H2afv PE=3 SV=1 - [D4AEC0_RAT]	AGGKAGKDSGKAKAKAVSR	[N-term] Acetyl; (N-Term)|[7] Acetyl (K)	15.1682	0.611783	1870.06	4	85459.4	74595.5	67814	41612.5	40109.5	53552.7	57680.5	44003.1	74640.3	28.99
Q6LED0	Histone H3.1 OS=Rattus norvegicus PE=1 SV=3 - [H31_RAT]	KSAPATGGVKKPHR	[1] Dimethyl (K)	9.15928	1.44872	1460.84	4	1.05558e+07	9.37493e+06	1.02982e+07	3.6498e+06	5.31604e+06	5.75596e+06	7.05191e+06	7.0212e+06	8.81597e+06	40.84
D3ZJ08	RCG45187 OS=Rattus norvegicus GN=Hist1h2ail PE=3 SV=1 - [D3ZJ08_RAT]	KSTGGKAPR	[1] Methyl; (K)|[6] Acetyl (K)	8.84112	0.436067	956.531	2	3.17676e+06	3.08865e+06	3.23059e+06	847891	1.14422e+06	1.70733e+06	2.14973e+06	2.14742e+06	2.53082e+06	53.71
Q4FZT6	Histone H2A type 3 OS=Rattus norvegicus PE=2 SV=3 - [H2A3_RAT]	KGNYSERVGAGAPVYLAAVLEYLTAEILELAGNAAR		58.6448	0.0722833	3749.01	3	52502	6446.45	149.679	28375.9	34554.5	45963.4	33366.8	13290.6	23037.9	115.36
D3ZJ08	RCG45187 OS=Rattus norvegicus GN=Hist1h2ail PE=3 SV=1 - [D3ZJ08_RAT]	KSTGGKAPRKQLATKAAR	[1] Methyl; (K)|[6] Acetyl; (K)|[10] Acetyl; (K)|[15] Acetyl (K)	22.1878	1.14887	2008.17	3	153878	175505	296253	1.08362e+06	849989	426229	186376	261403	366464	25.36
D4A3K5	Histone 1, H1a (Predicted) OS=Rattus norvegicus GN=Hist1h1a PE=3 SV=1 - [D4A3K5_RAT]	KPAKAAVPR		9.1977	0.78065	936.578	2	457513	442939	405616	250874	307232	405601	334383	320602	377512	48.65
P18437	Non-histone chromosomal protein HMG-17 OS=Rattus norvegicus GN=Hmgn2 PE=1 SV=2 - [HMGN2_RAT]	NAEGDAKGDKAKVKDEPQR	[7] Methyl (K)	8.99947	1.16427	2069.07	5	250283	194999	226447	86182.5	104857	111562	362325	332769	341975	21.39
P62804	Histone H4 OS=Rattus norvegicus GN=Hist1h4b PE=1 SV=2 - [H4_RAT]	SGRGKGGKGLGKGGAKRHR	[3] Methyl; (R)|[5] Dimethyl; (K)|[8] Methyl; (K)|[17] Dimethyl; (R)|[19] Methyl (R)	25.4084	2.66433	1961.17	5	65146.3	59590.5	49790	13825.9	9863.31	18879.2	29461.9	29778.4	29046.7	14.55
P15865	Histone H1.2 OS=Rattus norvegicus GN=Hist1h1c PE=1 SV=3 - [H12_RAT]	SETAPAAPAAPAPAEKTPIKKKAR	[N-term] Acetyl; (N-Term)|[20] Methyl; (K)|[24] Methyl (R)	22.4293	1.18898	2470.37	3	102197	97151.2	102125	247064	194029	143137	128691	201561	249413	15.9
D3Z8U0	Histone H2B OS=Rattus norvegicus GN=Hist1h2bf PE=3 SV=1 - [D3Z8U0_RAT]	IAGEASR		9.8004	0.874033	702.359	2	2.04779e+06	1.99948e+06	1.90458e+06	421039	334195	439377	988480	949048	1.14144e+06	39.96
D3ZNZ9	Histone H2B OS=Rattus norvegicus GN=Hist3h2ba PE=3 SV=1 - [D3ZNZ9_RAT]	STITSR		9.5329	1.21312	663.349	2	6.77198e+06	6.83478e+06	6.05835e+06	1.97612e+06	1.68862e+06	2.06183e+06	4.02043e+06	4.10048e+06	4.85331e+06	31.37
D3ZJ08	RCG45187 OS=Rattus norvegicus GN=Hist1h2ail PE=3 SV=1 - [D3ZJ08_RAT]	KSTGGKAPRKQLATKAAR	[1] Methyl; (K)|[6] Acetyl (K)	13.02	0.973467	1924.15	4	266445	248071	219904	63677.6	318507	374952	191207	170853	172237	25.05
P84245	Histone H3.3 OS=Rattus norvegicus GN=H3f3b PE=1 SV=2 - [H33_RAT]	KSAPSTGGVKKPHR	[1] Dimethyl; (K)|[10] Dimethyl (K)	10.1082	2.93878	1504.87	2	711615	811286	833505	646703	329839	375149	521608	557933	783797	60.18
P84245	Histone H3.3 OS=Rattus norvegicus GN=H3f3b PE=1 SV=2 - [H33_RAT]	KSAPSTGGVKKPHR	[1] Trimethyl; (K)|[10] Dimethyl (K)	9.93277	3.26842	1518.88	3	893394	894724	859809	373771	338892	386145	528706	544316	698790	34.89
Q6LED0	Histone H3.1 OS=Rattus norvegicus PE=1 SV=3 - [H31_RAT]	FQSSAVMALQEACEAYLVGLFEDTNLCAIHAKRVTIMPKDIQLAR		62.4194	1.63695	4993.58	5	8.95823e+06	7.97802e+06	7.487e+06	1.87054e+06	1.65538e+06	1.91891e+06	6.07288e+06	6.71063e+06	6.21541e+06	16.63
D4A0P4	RCG33140 OS=Rattus norvegicus GN=LOC691496 PE=3 SV=1 - [D4A0P4_RAT]	KQLATKVARKSAPATGGVKKPHR	[6] Methyl; (K)|[10] Dimethyl (K)	16.3381	1.10923	2470.47	4	372677	284779	317004	319398	365114	402477	191523	196210	235785	11.11
P0C0S7	Histone H2A.Z OS=Rattus norvegicus GN=H2afz PE=1 SV=2 - [H2AZ_RAT]	AGGKAGKDSGKAKTKAVSR	[7] Acetyl (K)	9.15928	0.37165	1858.02	4	540371	191164	283605	109744	195310	493952	303583	280236	525441	30.23
D3ZJ08	RCG45187 OS=Rattus norvegicus GN=Hist1h2ail PE=3 SV=1 - [D3ZJ08_RAT]	KSAPATGGVKKPHR	[1] Dimethyl; (K)|[10] Methyl (K)	9.32437	1.89693	1474.86	4	2.29198e+07	2.31978e+07	2.20621e+07	8.60227e+06	1.08129e+07	1.19629e+07	1.54905e+07	1.555e+07	1.92186e+07	33.4
P15865	Histone H1.2 OS=Rattus norvegicus GN=Hist1h1c PE=1 SV=3 - [H12_RAT]	KASGPPVSELITKAVAASKER	[13] Dimethyl (K)	45.6858	0.502583	2166.22	4	54190.8	32436.3	35834.8	40304.2	10791.4	9148.96	25733.6	14594	9609.68	29.68
P84245	Histone H3.3 OS=Rattus norvegicus GN=H3f3b PE=1 SV=2 - [H33_RAT]	FQSAAIGALQEASEAYLVGLFEDTNLCAIHAKR		65.4421	0.120517	3535.81	4	312273	428763	62488.1	21420.1	10819.4	6643.92	192187	247963	160410	93.59
D3ZIX4	Uncharacterized protein OS=Rattus norvegicus GN=H1fx PE=3 SV=1 - [D3ZIX4_RAT]	TAAAAAADR		10.1502	0.476517	816.401	2	25392.4	23196.2	25304.7	1119.33	1406.98	764.398	5061.87	1924.32	4253.56	45.1
D4A0P4	RCG33140 OS=Rattus norvegicus GN=LOC691496 PE=3 SV=1 - [D4A0P4_RAT]	KSAPATGGVKKPHR	[1] Dimethyl (K)	9.1977	1.0133	1460.84	2	1.00717e+06	722082	791857	486578	467069	469143	713695	697361	761677	86.73
D3ZJ08	RCG45187 OS=Rattus norvegicus GN=Hist1h2ail PE=3 SV=1 - [D3ZJ08_RAT]	KSAPATGGVKKPHR	[10] Dimethyl (K)	9.1977	1.37778	1460.84	3	6.78905e+06	5.82431e+06	6.02824e+06	2.21572e+06	3.38121e+06	3.84038e+06	4.75835e+06	4.66808e+06	5.12459e+06	36.61
F1LP73	Uncharacterized protein OS=Rattus norvegicus PE=3 SV=1 - [F1LP73_RAT]	PDPAKSAPAPKKGSKKAVTKVQKKDGKKR	[15] Methyl; (K)|[16] Dimethyl (K)	12.1657	4.02723	3114.84	5	2.47867e+06	2.50385e+06	2.5507e+06	935038	1.2055e+06	1.4797e+06	1.8415e+06	1.80347e+06	2.17624e+06	11.51
G3V9C7	Histone H2B OS=Rattus norvegicus GN=Hist1h2bc PE=3 SV=1 - [G3V9C7_RAT]	PEPAKSAPAPKKGSKKAVTKAQKKDGKKR	[16] Acetyl (K)	10.2826	1.81017	3100.79	4	343415	439539	428433	51024.9	227226	275373	308580	330248	491013	20.53
D3ZVK7	Histone H2A OS=Rattus norvegicus GN=Hist1h2ak PE=3 SV=1 - [D3ZVK7_RAT]	TGRGKQGGKAR	[N-term] Acetyl; (N-Term)|[5] Acetyl (K)	9.36668	0.63175	1198.64	3	106190	114654	101528	81259	99099.8	125239	70143.8	79678.8	89993.2	42.87
P06349	Histone H1t OS=Rattus norvegicus GN=Hist1h1t PE=1 SV=2 - [H1T_RAT]	AGMSLAALKKALAAAGYDVEKNNSR	[9] Acetyl; (K)|[10] Dimethyl (K)	50.6279	0.25175	2618.41	3	27138.9	112922	47951.9	49452.7	62893.2	59477.2	110483	82384.5	58293	55.88
D3ZZ57	Histone H2A OS=Rattus norvegicus GN=H2afy PE=3 SV=1 - [D3ZZ57_RAT]	YIKKGHPKYR		9.4525	1.75697	1288.73	4	110640	117128	73366.1	22159.9	12311.1	16579	41447.2	43197.9	47100.8	34.91
P84245	Histone H3.3 OS=Rattus norvegicus GN=H3f3b PE=1 SV=2 - [H33_RAT]	KSTGGKAPRKQLATKAAR	[6] Acetyl; (K)|[10] Acetyl; (K)|[15] Methyl; (K)|[18] Dimethyl (R)	20.5857	0.304417	1994.15	2	7170.49	143.516	4555.88	4125.83	0	171594	2436.6	4199.92	1377.58	39.57
G3V9C7	Histone H2B OS=Rattus norvegicus GN=Hist1h2bc PE=3 SV=1 - [G3V9C7_RAT]	PEPAKSAPAPKKGSKKAVTKAQKKDGKKR	[12] Acetyl (K)	9.08085	0.752417	3100.79	4	64072.6	68026.2	19667.1	166129	3511.74	1257.85	23085.9	2608.4	110.345	13.36
P18437	Non-histone chromosomal protein HMG-17 OS=Rattus norvegicus GN=Hmgn2 PE=1 SV=2 - [HMGN2_RAT]	NAEGDAKGDKAKVKDEPQRR	[7] Methyl (K)	8.80038	0.923683	2225.18	4	770024	635287	636502	364834	718086	885544	899884	1.01677e+06	1.24188e+06	23.3
D3ZJ08	RCG45187 OS=Rattus norvegicus GN=Hist1h2ail PE=3 SV=1 - [D3ZJ08_RAT]	KSAPATGGVKKPHR	[1] Dimethyl; (K)|[10] Methyl; (K)|[11] Methyl (K)	9.4525	2.41077	1488.87	4	3.75836e+07	3.88684e+07	3.61135e+07	1.39588e+07	1.61106e+07	1.84114e+07	2.53534e+07	2.62186e+07	3.13089e+07	30.63
A9UMV8	Histone H2A.J OS=Rattus norvegicus GN=H2afj PE=2 SV=1 - [H2AJ_RAT]	HLQLAIRNDEELNKLLGR	[7] Dimethyl (R)	45.5661	0.738667	2159.19	4	189072	194242	231217	55156.7	49388.9	31373.3	143671	125819	76706.4	28.27
D3ZJ08	RCG45187 OS=Rattus norvegicus GN=Hist1h2ail PE=3 SV=1 - [D3ZJ08_RAT]	KQLATKAARKSAPATGGVKKPHR	[1] Dimethyl; (K)|[6] Methyl; (K)|[10] Trimethyl; (K)|[20] Methyl (K)	16.3381	1.3675	2498.5	5	1.18466e+06	1.02378e+06	1.00509e+06	1.14999e+06	1.20274e+06	1.21857e+06	695589	688647	783774	12.39
D3ZJ08	RCG45187 OS=Rattus norvegicus GN=Hist1h2ail PE=3 SV=1 - [D3ZJ08_RAT]	KSAPATGGVKKPHR	[1] Methyl; (K)|[10] Dimethyl (K)	9.32437	2.05595	1474.86	3	1.88325e+07	1.84459e+07	1.69758e+07	6.05808e+06	6.95189e+06	9.18495e+06	1.27901e+07	1.26383e+07	1.45691e+07	28.01
D3ZK97	Uncharacterized protein OS=Rattus norvegicus GN=LOC100360868 PE=3 SV=1 - [D3ZK97_RAT]	KSAPSTGGVKKPHR	[1] Dimethyl; (K)|[10] Trimethyl (K)	9.93277	4.40633	1518.88	4	2.23773e+06	2.25279e+06	2.183e+06	741014	817265	1.03177e+06	1.48118e+06	1.53193e+06	1.82841e+06	19.24
D3ZWM5	Histone H2B OS=Rattus norvegicus GN=LOC684647 PE=3 SV=1 - [D3ZWM5_RAT]	SRKESYSVYVYKVLKQVHPDTGISSKAMGIMNSFVNDIFERIAGEASR	[2] Dimethyl; (R)|[3] Acetyl; (K)|[12] Methyl; (K)|[15] Methyl (K)	61.8266	1.62508	5504.76	5	1.21539e+06	1.22041e+06	1.21045e+06	1.08292e+06	1.1121e+06	1.57065e+06	1.12553e+06	1.17736e+06	1.03637e+06	10.98
Q9R1T1	Barrier-to-autointegration factor OS=Rattus norvegicus GN=Banf1 PE=1 SV=1 - [BAF_RAT]	TTSQKHRDFVAEPMGEKPVGSLAGIGDALGKR	[5] Trimethyl (K)	36.7366	0.496267	3393.74	4	113536	104828	89257.3	96435.6	111844	76661.9	77128.5	65539.6	76203.2	40.77
P15865	Histone H1.2 OS=Rattus norvegicus GN=Hist1h1c PE=1 SV=3 - [H12_RAT]	SETAPAAPAAPAPAEKTPIKKKARKAAGGAKR	[31] Methyl; (K)|[32] Methyl (R)	16.2502	0.746767	3167.79	5	538640	456246	460649	345029	344517	476707	319267	301213	358815	11.02
P18437	Non-histone chromosomal protein HMG-17 OS=Rattus norvegicus GN=Hmgn2 PE=1 SV=2 - [HMGN2_RAT]	PKRNAEGDAKGDKAKVKDEPQR	[3] Methyl (R)	8.72475	1.35417	2450.33	5	745423	699229	683549	764096	1.11387e+06	1.3705e+06	913579	972744	1.09563e+06	49.63
P15865	Histone H1.2 OS=Rattus norvegicus GN=Hist1h1c PE=1 SV=3 - [H12_RAT]	SGVSLAALKKALAAAGYDVEKNNSR	[9] Dimethyl (K)	52.5637	0.243683	2560.37	3	99813.4	83725.4	92672.5	71327.9	64299.3	106795	128213	228305	108243	64.42
P62804	Histone H4 OS=Rattus norvegicus GN=Hist1h4b PE=1 SV=2 - [H4_RAT]	SGRGKGGKGLGKGGAKR	[5] Acetyl; (K)|[8] Methyl (K)	8.88005	0.233067	1625.96	3	12614.8	8944.05	13323.3	2534.84	6846.79	17607.3	10757.3	19356.1	18626.8	22.98
D3ZJ08	RCG45187 OS=Rattus norvegicus GN=Hist1h2ail PE=3 SV=1 - [D3ZJ08_RAT]	KSAPATGGVKKPHR	[1] Acetyl; (K)|[10] Dimethyl (K)	9.1977	1.28578	1502.89	3	1.45394e+06	1.20735e+06	1.21628e+06	402758	378220	416770	964706	895605	975116	56.52
P84245	Histone H3.3 OS=Rattus norvegicus GN=H3f3b PE=1 SV=2 - [H33_RAT]	KQLATKAARKSAPSTGGVKKPHR	[1] Acetyl; (K)|[10] Dimethyl; (K)|[19] Methyl (K)	16.4707	0.527983	2500.5	3	21891.3	19178.6	13304.7	32628.6	28740.6	20420.1	14689.1	18833.3	14059.4	22.16
D4ACV3	Histone H2A OS=Rattus norvegicus GN=Hist2h2ac PE=3 SV=1 - [D4ACV3_RAT]	HLQLAIRNDEELNKLLGKVTIAQGGVLPNIQAVLLPKKTESHKAKSK	[37] Methyl; (K)|[38] Acetyl; (K)|[43] Acetyl (K)	47.8531	1.14222	5237.93	5	666239	880677	788275	336015	323293	232015	415923	372402	373659	29.74
D3ZJ08	RCG45187 OS=Rattus norvegicus GN=Hist1h2ail PE=3 SV=1 - [D3ZJ08_RAT]	KSTGGKAPRKQLATKAAR	[10] Methyl; (K)|[15] Dimethyl (K)	14.5679	2.83457	1910.13	3	929526	1.31567e+06	1.23747e+06	967164	1.13282e+06	1.20763e+06	860918	700092	818242	28.4
P18437	Non-histone chromosomal protein HMG-17 OS=Rattus norvegicus GN=Hmgn2 PE=1 SV=2 - [HMGN2_RAT]	PKRNAEGDAKGDKAKVKDEPQRR	[3] Methyl (R)	8.6055	1.28055	2606.43	5	1.04351e+06	1.08074e+06	1.0208e+06	1.66944e+06	2.93902e+06	4.06784e+06	1.2006e+06	1.39843e+06	1.67212e+06	35.37
Q4FZT6	Histone H2A type 3 OS=Rattus norvegicus PE=2 SV=3 - [H2A3_RAT]	HLQLAIRNDEELNKLLGRVTIAQGGVLPNIQAVLLPKKTESHHKAKGK	[37] Methyl; (K)|[38] Acetyl; (K)|[44] Acetyl (K)	47.4549	2.71543	5372.98	5	419581	338365	373288	363433	603183	467320	496674	349213	519658	33.8
P0C0S7	Histone H2A.Z OS=Rattus norvegicus GN=H2afz PE=1 SV=2 - [H2AZ_RAT]	AGGKAGKDSGKAKTKAVSR	[7] Acetyl; (K)|[11] Methyl; (K)|[13] Dimethyl (K)	13.3634	0.547617	1900.06	5	9464.93	11067.9	8578.95	12713.4	9617.08	18291.7	13188.7	11625.5	17876.9	24.21
Q6LED0	Histone H3.1 OS=Rattus norvegicus PE=1 SV=3 - [H31_RAT]	KSTGGKAPRKQLATKAAR	[6] Dimethyl; (K)|[15] Trimethyl (K)	14.848	2.17827	1938.16	4	1.06554e+06	1.12219e+06	1.14992e+06	956244	902821	1.26889e+06	770577	717116	1.01959e+06	24.33
P84245	Histone H3.3 OS=Rattus norvegicus GN=H3f3b PE=1 SV=2 - [H33_RAT]	KSTGGKAPRKQLATKAAR	[6] Trimethyl (K)	12.6755	1.97073	1910.13	4	314289	305484	320300	543572	503906	570048	236467	229376	312886	26.17
P15865	Histone H1.2 OS=Rattus norvegicus GN=Hist1h1c PE=1 SV=3 - [H12_RAT]	SETAPAAPAAPAPAEKTPIKKKARKAAGGAKR	[N-term] Acetyl; (N-Term)|[16] Acetyl; (K)|[31] Methyl; (K)|[32] Methyl (R)	18.8958	0.75055	3251.8	4	538498	493918	517310	357836	363089	398003	340444	373719	436777	19.44
Q4FZT6	Histone H2A type 3 OS=Rattus norvegicus PE=2 SV=3 - [H2A3_RAT]	HLQLAIRNDEELNKLLGRVTIAQGGVLPNIQAVLLPKKTESHHKAKGK	[14] Acetyl; (K)|[18] Dimethyl (R)	47.4549	3.0201	5344.98	5	566871	390291	420935	417075	735172	613351	416583	378345	547652	29.85
Q6MGA9	Bromodomain-containing protein 2 OS=Rattus norvegicus GN=Brd2 PE=2 SV=1 - [BRD2_RAT]	RESGRPIKPPR	[5] Methyl (R)	23.1823	1.89102	1305.78	4	38045.5	27516.7	26978.7	1664.76	2264.39	2093.94	28069.3	28520.9	25364.5	29.67
P62804	Histone H4 OS=Rattus norvegicus GN=Hist1h4b PE=1 SV=2 - [H4_RAT]	SGRGKGGKGLGKGGAKR	[N-term] Acetyl; (N-Term)|[3] Methyl; (R)|[12] Acetyl; (K)|[16] Trimethyl (K)	16.4276	2.16085	1709.97	2	243317	229163	195357	126470	106685	148428	182084	153165	196098	52.71
G3V9C7	Histone H2B OS=Rattus norvegicus GN=Hist1h2bc PE=3 SV=1 - [G3V9C7_RAT]	PEPAKSAPAPKKGSKKAVTKAQKKDGKKR	[15] Methyl; (K)|[16] Dimethyl (K)	10.4113	3.0167	3100.79	5	3.57291e+06	4.06737e+06	3.96311e+06	954062	1.97e+06	2.57121e+06	2.64845e+06	3.00889e+06	3.85745e+06	20.69

## Sheet: Supplemental Table 5
Supplemental Table 5:Primer sequences in the present study.
Targets	Sequences (3'-5')
Suv4-20h1 (Rattus)	CCAAGTCGTGGAGAGGTTGT
	CCCTTCAAAACCATGTGGGC
Suv4-20h2 (Rattus)	TCCCTTGCAACCGCAGATAA
	GGCCCCATGGTGCTCTATAA
Phf8 (Rattus)	GGACGTTTTTATCAGCCATCGTC
	CCATCTTCACAGGGGGTTGG
Carm1 (Rattus)	TGCCTACGACCTGAGC
	CAATGCCCGTGCTCATTATGG
Prmt5 (Rattus)	TACCATTGGCCTCTAGCCCT
	ACTGAATCGTTCCTCGCTGG
Actb (Rattus)	AGGCCAACCGTGAAAAGATG
	ACCAGAGGCATACAGGGACAA
